# Supplementary material for: Crystal structure of the co-crystalline adduct 1,3,6,8-tetra­aza­tri­cyclo­[4.4.1.13,8]dodecane (TATD)–4-bromo­phenol (1/2)
Source: Acta Crystallogr E Crystallogr Commun. 2015 Apr 9;71(Pt 5):463–5. doi: 10.1107/S2056989015006684 (PMC4420134; doi:10.1107/S2056989015006684)
Supplement: Supplementary file 1 [file e-71-00463-sup1.cif]

##############################################################################
#                                                                            #
# This CIF contains the data in a paper accepted for publication in          #
# Acta Crystallographica Section E. It conforms to the requirements of       #
# Notes for Authors for Acta Crystallographica Section E, and has been       #
# peer reviewed under the auspices of the IUCr Commission on Journals.       #
#                                                                            #
# Full details of the Crystallographic Information File format               #
# are given in the paper "The Crystallographic Information File (CIF):       #
# a New Standard Archive File for Crystallography" by S. R. Hall, F. H.      #
# Allen and I. D. Brown [Acta Cryst. (1991), A47, 655-685].                  #
#                                                                            #
# The current version of the core CIF dictionary is obtainable from          #
# ftp://ftp.iucr.org/pub/cif_core.dic.                                       #
#                                                                            #
# Software is freely available for graphical display of the structure(s)     #
# in this CIF. For information consult the CIF software page                 #
# http://www.iucr.org/resources/cif/software.                                #
#                                                                            #
# This file may be used for bona fide research purposes within the           #
# scientific community so long as proper attribution is given to the journal # 
# article from which it was obtained.                                        #
#                                                                            #
##############################################################################
data_I
_database_code_depnum_ccdc_archive 'CCDC 1057775'
_audit_creation_method     SHELXL-2014/6
_journal_date_recd_electronic     2015-03-27
_journal_date_accepted     2015-04-02
_journal_name_full     'Acta Crystallographica, Section E'
_journal_year     2015
_journal_volume     71
_journal_issue      5
_journal_page_first     463
_journal_page_last     465
_journal_paper_category     GO
_journal_paper_doi     10.1107/S2056989015006684
_journal_coeditor_code     SJ5449
_publ_contact_author_name     'Augusto Rivera'
_publ_contact_author_address
;
Universidad Nacional de Colombia, Sede Bogot\'a, Facultad de Ciencias,
Departamento de Qu\'imica, Cra 30 No. 45-03, Bogot\'a, C\'odigo Postal 111321
;
_publ_contact_author_email     'ariverau@unal.edu.co'
_publ_contact_author_fax     '571-3165220'
_publ_contact_author_phone     '571-3165000'
_publ_section_title
;
Crystal structure of the co-crystalline adduct
1,3,6,8-tetraazatricyclo[4.4.1.1^3,8^]dodecane (TATD)--4-bromophenol (1/2)
;
loop_
    _publ_author_name
    _publ_author_footnote
    _publ_author_address
    'Rivera, Augusto' .
;
Universidad Nacional de Colombia, Sede Bogot\'a, Facultad de Ciencias,
Departamento de Qu\'imica, Cra 30 No. 45-03, Bogot\'a, C\'odigo Postal 111321
Colombia
;
    'Uribe, Juan Manuel' .
;
Universidad Nacional de Colombia, Sede Bogot\'a, Facultad de Ciencias,
Departamento de Qu\'imica, Cra 30 No. 45-03, Bogot\'a, C\'odigo Postal 111321
Colombia
;
    'Rojas, Jicli Jos\'e' .
;
Universidad Nacional de Colombia, Sede Bogot\'a, Facultad de Ciencias,
Departamento de Qu\'imica, Cra 30 No. 45-03, Bogot\'a, C\'odigo Postal 111321
Colombia
;
    'R\'ios-Motta, Jaime' .
;
Universidad Nacional de Colombia, Sede Bogot\'a, Facultad de Ciencias,
Departamento de Qu\'imica, Cra 30 No. 45-03, Bogot\'a, C\'odigo Postal 111321
Colombia
;
    'Bolte, Michael' .
;
Institut f\"ur Anorganische Chemie, J. W. Goethe-Universit\"at Frankfurt,
Max-von Laue-Strasse 7, 60438 Frankfurt/Main, Germany
;
_publ_section_synopsis
;
The first crystal structure determination of a 1:2 co-crystalline adduct of
1,3,6,8-tetraazatricyclo[4.4.1.1^3,8^]dodecane is presented. In the crystal,
adducts are linked by C---H...O and C---H...Br hydrogen bonds, forming a
two-dimensional network.
;
_chemical_name_systematic
;
1,3,6,8-Tetraazatricyclo[4.4.1.1^3,8^]dodecane--4-bromophenol (2/1)
;
_chemical_name_common     ?
_chemical_formula_moiety     'C8 H16 N4, 2(C6 H5 Br O)'
_chemical_formula_sum     'C20 H26 Br2 N4 O2'
_chemical_formula_iupac     'C8 H16 N4, 2C6 H5 Br O'
_chemical_formula_weight     514.27
_chemical_melting_point     ?
_shelx_space_group_comment
;
The symmetry employed for this shelxl refinement is uniquely defined
by the following loop, which should always be used as a source of
symmetry information in preference to the above space-group names.
They are only intended as comments.
;
_space_group_crystal_system     orthorhombic
_space_group_name_H-M_alt     'F d d 2'
_space_group_name_Hall     'F 2 -2d'
loop_
    _space_group_symop_operation_xyz
    'x, y, z'
    '-x, -y, z'
    'x+1/4, -y+1/4, z+1/4'
    '-x+1/4, y+1/4, z+1/4'
    'x, y+1/2, z+1/2'
    '-x, -y+1/2, z+1/2'
    'x+1/4, -y+3/4, z+3/4'
    '-x+1/4, y+3/4, z+3/4'
    'x+1/2, y, z+1/2'
    '-x+1/2, -y, z+1/2'
    'x+3/4, -y+1/4, z+3/4'
    '-x+3/4, y+1/4, z+3/4'
    'x+1/2, y+1/2, z'
    '-x+1/2, -y+1/2, z'
    'x+3/4, -y+3/4, z+1/4'
    '-x+3/4, y+3/4, z+1/4'
_cell_length_a     20.693(2)
_cell_length_b     21.7954(18)
_cell_length_c     9.4649(9)
_cell_angle_alpha     90
_cell_angle_beta     90
_cell_angle_gamma     90
_cell_volume     4268.8(7)
_cell_formula_units_Z     8
_cell_measurement_reflns_used     7202
_cell_measurement_theta_min     3.67
_cell_measurement_theta_max     25.97
_cell_measurement_temperature     173(2)
_exptl_crystal_description     block
_exptl_crystal_colour     colourless
_exptl_crystal_size_max     0.290
_exptl_crystal_size_mid     0.270
_exptl_crystal_size_min     0.230
_exptl_crystal_density_diffrn     1.600
_exptl_crystal_density_meas     ?
_exptl_crystal_density_method     ?
_exptl_crystal_F_000     2080
_exptl_absorpt_coefficient_mu     3.821
_exptl_absorpt_correction_type     multi-scan
_exptl_absorpt_process_details
;
(MULABS; Spek, 2009; Blessing, 1995)
;
_shelx_estimated_absorpt_T_min     0.404
_shelx_estimated_absorpt_T_max     0.474
_exptl_absorpt_correction_T_min     0.847
_exptl_absorpt_correction_T_max     0.972
_diffrn_ambient_temperature     173(2)
_diffrn_radiation_type     MoK\a
_diffrn_radiation_wavelength     0.71073
_diffrn_measurement_device_type     'Stoe IPDS II two-circle'
_diffrn_measurement_method     \w
_diffrn_detector_area_resol_mean     ?
_diffrn_reflns_number     5997
_diffrn_reflns_av_R_equivalents     0.0617
_diffrn_reflns_theta_min     3.670
_diffrn_reflns_theta_max     25.593
_diffrn_reflns_theta_full     25.000
_diffrn_measured_fraction_theta_max     0.993
_diffrn_measured_fraction_theta_full     0.998
_diffrn_reflns_limit_h_min     -22
_diffrn_reflns_limit_h_max     24
_diffrn_reflns_limit_k_min     -25
_diffrn_reflns_limit_k_max     26
_diffrn_reflns_limit_l_min     -11
_diffrn_reflns_limit_l_max     11
_refine_special_details     ?
_reflns_number_total     1996
_reflns_number_gt     1833
_reflns_threshold_expression     'I > 2\s(I)'
_refine_ls_structure_factor_coef     Fsqd
_refine_ls_matrix_type     full
_refine_ls_R_factor_all     0.0374
_refine_ls_R_factor_gt     0.0319
_refine_ls_wR_factor_gt     0.0668
_refine_ls_wR_factor_ref     0.0685
_refine_ls_goodness_of_fit_ref     1.005
_refine_ls_restrained_S_all     1.004
_refine_ls_number_reflns     1996
_refine_ls_number_parameters     132
_refine_ls_number_restraints     1
_refine_ls_hydrogen_treatment     mixed
_refine_ls_weighting_scheme     calc
_refine_ls_weighting_details
                      'w=1/[\s^2^(Fo^2^)+(0.0386P)^2^] where P=(Fo^2^+2Fc^2^)/3'
_atom_sites_solution_hydrogens     mixed
_atom_sites_solution_primary     ?
_atom_sites_solution_secondary     ?
_refine_ls_shift/su_max     0.000
_refine_ls_shift/su_mean     0.000
_refine_diff_density_max     0.241
_refine_diff_density_min     -0.407
_refine_ls_extinction_method     none
_refine_ls_extinction_coef     .
_refine_ls_abs_structure_details
;
Flack <i>x</i> determined using 792 quotients
  [(<i>I</i>^+^)-(<i>I</i>^-^)]/[(<i>I</i>^+^)+(<i>I</i>^-^)]
(Parsons <i>et al.</i>,  2013)
;
_refine_ls_abs_structure_Flack     0.003(16)
loop_
    _atom_type_symbol
    _atom_type_description
    _atom_type_scat_dispersion_real
    _atom_type_scat_dispersion_imag
    _atom_type_scat_source
    'C' 'C' 0.0033 0.0016
                         'International Tables Vol C Tables 4.2.6.8 and 6.1.1.4'
    'H' 'H' 0.0000 0.0000
                         'International Tables Vol C Tables 4.2.6.8 and 6.1.1.4'
    'Br' 'Br' -0.2901 2.4595
                         'International Tables Vol C Tables 4.2.6.8 and 6.1.1.4'
    'N' 'N' 0.0061 0.0033
                         'International Tables Vol C Tables 4.2.6.8 and 6.1.1.4'
    'O' 'O' 0.0106 0.0060
                         'International Tables Vol C Tables 4.2.6.8 and 6.1.1.4'
_computing_data_collection
;
X-AREA (Stoe & Cie, 2001)
;
_computing_cell_refinement
;
X-AREA (Stoe & Cie, 2001)
;
_computing_data_reduction
;
X-AREA (Stoe & Cie, 2001)
;
_computing_structure_solution
;
SHELXS97 (Sheldrick, 2008)
;
_computing_structure_refinement
;
SHELXL2014 (Sheldrick, 2015)
;
_computing_molecular_graphics
;
XP in SHELXTL-Plus (Sheldrick, 2008) and Mercury  (Macrae <i>et al.</i>,
 2006)
;
_computing_publication_material
;
SHELXL2014 (Sheldrick, 2015)
;
loop_
    _atom_site_type_symbol
    _atom_site_label
    _atom_site_fract_x
    _atom_site_fract_y
    _atom_site_fract_z
    _atom_site_U_iso_or_equiv
    _atom_site_adp_type
    _atom_site_calc_flag
    _atom_site_occupancy
    _atom_site_disorder_assembly
    _atom_site_disorder_group
    Br Br1 -0.11272(3) -0.43922(2) 1.02771(5) 0.03734(18) Uani d 1 . .
    O O1 -0.2465(2) -0.40437(17) 0.4684(4) 0.0311(9) Uani d 1 . .
    H H1 -0.233(4) -0.375(3) 0.432(7) 0.036(18) Uiso d 1 . .
    C C1 -0.2172(3) -0.4091(2) 0.5959(5) 0.0232(11) Uani d 1 . .
    C C2 -0.2281(3) -0.4622(2) 0.6734(6) 0.0288(12) Uani d 1 . .
    H H2 -0.2567 -0.4926 0.6379 0.035 Uiso calc 1 . .
    C C3 -0.1978(3) -0.4710(2) 0.8016(5) 0.0281(11) Uani d 1 . .
    H H3 -0.2048 -0.5077 0.8536 0.034 Uiso calc 1 . .
    C C4 -0.1570(3) -0.4262(2) 0.8536(5) 0.0246(10) Uani d 1 . .
    C C5 -0.1468(2) -0.37234(18) 0.7795(7) 0.0252(10) Uani d 1 . .
    H H5 -0.1190 -0.3416 0.8165 0.030 Uiso calc 1 . .
    C C6 -0.1773(3) -0.3635(2) 0.6514(5) 0.0257(11) Uani d 1 . .
    H H6 -0.1711 -0.3263 0.6009 0.031 Uiso calc 1 . .
    N N11 -0.2299(2) -0.30437(16) 0.3032(4) 0.0241(9) Uani d 1 . .
    N N12 -0.2997(2) -0.2824(2) 0.0903(4) 0.0276(10) Uani d 1 . .
    C C11 -0.2500 -0.2500 0.3809(7) 0.0278(16) Uani d 1 . .
    H H11A -0.2137 -0.2379 0.4431 0.033 Uiso calc 0.5 . .
    H H11B -0.2863 -0.2621 0.4431 0.033 Uiso calc 0.5 . .
    C C12 -0.2756(3) -0.3255(2) 0.1929(6) 0.0354(14) Uani d 1 . .
    H H12A -0.2542 -0.3592 0.1404 0.042 Uiso calc 1 . .
    H H12B -0.3134 -0.3436 0.2416 0.042 Uiso calc 1 . .
    C C13 -0.1623(3) -0.3018(2) 0.2559(7) 0.0398(14) Uani d 1 . .
    H H13A -0.1497 -0.3431 0.2227 0.048 Uiso calc 1 . .
    H H13B -0.1349 -0.2919 0.3386 0.048 Uiso calc 1 . .
    C C14 -0.1470(3) -0.2560(3) 0.1394(6) 0.0389(13) Uani d 1 . .
    H H14A -0.1120 -0.2287 0.1734 0.047 Uiso calc 1 . .
    H H14B -0.1298 -0.2790 0.0574 0.047 Uiso calc 1 . .
    C C15 -0.2500 -0.2500 0.0114(7) 0.0314(16) Uani d 1 . .
    H H15A -0.2282 -0.2801 -0.0507 0.038 Uiso calc 0.5 . .
    H H15B -0.2718 -0.2199 -0.0507 0.038 Uiso calc 0.5 . .
loop_
    _atom_site_aniso_label
    _atom_site_aniso_U_11
    _atom_site_aniso_U_22
    _atom_site_aniso_U_33
    _atom_site_aniso_U_12
    _atom_site_aniso_U_13
    _atom_site_aniso_U_23
    Br1 0.0464(3) 0.0333(2) 0.0323(2) 0.0043(3) -0.0102(3) 0.0045(2)
    O1 0.039(3) 0.0219(18) 0.0323(19) -0.0044(18) -0.0097(17) 0.0049(15)
    C1 0.021(3) 0.022(2) 0.027(2) 0.004(2) 0.001(2) -0.0017(19)
    C2 0.032(3) 0.020(2) 0.034(3) -0.003(2) 0.003(2) 0.001(2)
    C3 0.034(3) 0.020(2) 0.030(3) -0.001(2) 0.005(2) 0.005(2)
    C4 0.029(3) 0.024(2) 0.021(2) 0.004(2) 0.004(2) 0.0013(18)
    C5 0.026(3) 0.0200(18) 0.030(2) -0.0030(18) 0.001(3) -0.002(3)
    C6 0.033(3) 0.018(2) 0.027(2) -0.003(2) 0.002(2) 0.0007(18)
    N11 0.032(2) 0.0210(18) 0.019(2) -0.0012(17) 0.0013(17) -0.0048(15)
    N12 0.025(2) 0.036(2) 0.0222(19) -0.009(2) -0.0016(18) -0.0016(17)
    C11 0.043(5) 0.024(3) 0.016(3) 0.005(3) 0.000 0.000
    C12 0.050(4) 0.027(3) 0.029(3) -0.014(3) -0.006(2) -0.001(2)
    C13 0.034(3) 0.041(3) 0.045(4) 0.006(2) 0.002(3) 0.004(3)
    C14 0.027(3) 0.061(4) 0.029(3) -0.006(3) 0.003(2) 0.001(3)
    C15 0.034(4) 0.046(4) 0.015(3) -0.006(3) 0.000 0.000
_geom_special_details
;
All e.s.d.'s (except the e.s.d. in the dihedral angle between two l.s. planes)
are estimated using the full covariance matrix. The cell e.s.d.'s are taken
into account individually in the estimation of e.s.d.'s in distances, angles
and torsion angles; correlations between e.s.d.'s in cell parameters are only
used when they are defined by crystal symmetry. An approximate (isotropic)
treatment of cell e.s.d.'s is used for estimating e.s.d.'s involving l.s.
planes.
;
loop_
    _geom_bond_atom_site_label_1
    _geom_bond_atom_site_label_2
    _geom_bond_site_symmetry_2
    _geom_bond_distance
    _geom_bond_publ_flag
    Br1 C4 . 1.907(5) ?
    O1 C1 . 1.355(6) ?
    O1 H1 . 0.78(7) ?
    C1 C2 . 1.388(7) ?
    C1 C6 . 1.393(7) ?
    C2 C3 . 1.380(8) ?
    C2 H2 . 0.9500 ?
    C3 C4 . 1.381(7) ?
    C3 H3 . 0.9500 ?
    C4 C5 . 1.384(7) ?
    C5 C6 . 1.380(8) ?
    C5 H5 . 0.9500 ?
    C6 H6 . 0.9500 ?
    N11 C11 . 1.456(5) ?
    N11 C13 . 1.470(8) ?
    N11 C12 . 1.482(7) ?
    N12 C12 . 1.441(7) ?
    N12 C15 . 1.453(6) ?
    N12 C14 14_445 1.462(8) ?
    C11 N11 14_445 1.456(5) ?
    C11 H11A . 0.9900 ?
    C11 H11B . 0.9900 ?
    C12 H12A . 0.9900 ?
    C12 H12B . 0.9900 ?
    C13 C14 . 1.520(8) ?
    C13 H13A . 0.9900 ?
    C13 H13B . 0.9900 ?
    C14 N12 14_445 1.462(8) ?
    C14 H14A . 0.9900 ?
    C14 H14B . 0.9900 ?
    C15 N12 14_445 1.453(6) ?
    C15 H15A . 0.9900 ?
    C15 H15B . 0.9900 ?
loop_
    _geom_angle_atom_site_label_1
    _geom_angle_atom_site_label_2
    _geom_angle_atom_site_label_3
    _geom_angle_site_symmetry_1
    _geom_angle_site_symmetry_3
    _geom_angle
    _geom_angle_publ_flag
    C1 O1 H1 . . 107(5) ?
    O1 C1 C2 . . 117.4(5) ?
    O1 C1 C6 . . 123.1(5) ?
    C2 C1 C6 . . 119.5(5) ?
    C3 C2 C1 . . 120.4(5) ?
    C3 C2 H2 . . 119.8 ?
    C1 C2 H2 . . 119.8 ?
    C2 C3 C4 . . 119.6(4) ?
    C2 C3 H3 . . 120.2 ?
    C4 C3 H3 . . 120.2 ?
    C3 C4 C5 . . 120.8(5) ?
    C3 C4 Br1 . . 119.8(4) ?
    C5 C4 Br1 . . 119.4(4) ?
    C6 C5 C4 . . 119.6(4) ?
    C6 C5 H5 . . 120.2 ?
    C4 C5 H5 . . 120.2 ?
    C5 C6 C1 . . 120.1(4) ?
    C5 C6 H6 . . 119.9 ?
    C1 C6 H6 . . 119.9 ?
    C11 N11 C13 . . 113.2(3) ?
    C11 N11 C12 . . 115.3(4) ?
    C13 N11 C12 . . 113.9(4) ?
    C12 N12 C15 . . 114.7(4) ?
    C12 N12 C14 . 14_445 114.9(4) ?
    C15 N12 C14 . 14_445 114.8(4) ?
    N11 C11 N11 . 14_445 119.3(5) ?
    N11 C11 H11A . . 107.5 ?
    N11 C11 H11A 14_445 . 107.5 ?
    N11 C11 H11B . . 107.5 ?
    N11 C11 H11B 14_445 . 107.5 ?
    H11A C11 H11B . . 107.0 ?
    N12 C12 N11 . . 119.5(4) ?
    N12 C12 H12A . . 107.4 ?
    N11 C12 H12A . . 107.4 ?
    N12 C12 H12B . . 107.4 ?
    N11 C12 H12B . . 107.4 ?
    H12A C12 H12B . . 107.0 ?
    N11 C13 C14 . . 116.4(5) ?
    N11 C13 H13A . . 108.2 ?
    C14 C13 H13A . . 108.2 ?
    N11 C13 H13B . . 108.2 ?
    C14 C13 H13B . . 108.2 ?
    H13A C13 H13B . . 107.3 ?
    N12 C14 C13 14_445 . 116.6(5) ?
    N12 C14 H14A 14_445 . 108.1 ?
    C13 C14 H14A . . 108.1 ?
    N12 C14 H14B 14_445 . 108.1 ?
    C13 C14 H14B . . 108.1 ?
    H14A C14 H14B . . 107.3 ?
    N12 C15 N12 14_445 . 118.2(6) ?
    N12 C15 H15A 14_445 . 107.8 ?
    N12 C15 H15A . . 107.8 ?
    N12 C15 H15B 14_445 . 107.8 ?
    N12 C15 H15B . . 107.8 ?
    H15A C15 H15B . . 107.1 ?
loop_
    _geom_torsion_atom_site_label_1
    _geom_torsion_atom_site_label_2
    _geom_torsion_atom_site_label_3
    _geom_torsion_atom_site_label_4
    _geom_torsion_site_symmetry_1
    _geom_torsion_site_symmetry_2
    _geom_torsion_site_symmetry_3
    _geom_torsion_site_symmetry_4
    _geom_torsion
    _geom_torsion_publ_flag
    O1 C1 C2 C3 . . . . 177.5(5) ?
    C6 C1 C2 C3 . . . . -2.7(8) ?
    C1 C2 C3 C4 . . . . 1.0(8) ?
    C2 C3 C4 C5 . . . . 0.7(8) ?
    C2 C3 C4 Br1 . . . . -178.0(4) ?
    C3 C4 C5 C6 . . . . -0.6(8) ?
    Br1 C4 C5 C6 . . . . 178.1(4) ?
    C4 C5 C6 C1 . . . . -1.2(8) ?
    O1 C1 C6 C5 . . . . -177.4(5) ?
    C2 C1 C6 C5 . . . . 2.8(8) ?
    C13 N11 C11 N11 . . . 14_445 82.4(4) ?
    C12 N11 C11 N11 . . . 14_445 -51.2(3) ?
    C15 N12 C12 N11 . . . . 55.6(7) ?
    C14 N12 C12 N11 14_445 . . . -80.7(7) ?
    C11 N11 C12 N12 . . . . 50.6(7) ?
    C13 N11 C12 N12 . . . . -82.8(6) ?
    C11 N11 C13 C14 . . . . -69.9(6) ?
    C12 N11 C13 C14 . . . . 64.4(6) ?
    N11 C13 C14 N12 . . . 14_445 2.4(7) ?
    C12 N12 C15 N12 . . . 14_445 -53.9(3) ?
    C14 N12 C15 N12 14_445 . . 14_445 82.4(4) ?
loop_
    _geom_hbond_atom_site_label_D
    _geom_hbond_atom_site_label_H
    _geom_hbond_atom_site_label_A
    _geom_hbond_site_symmetry_A
    _geom_hbond_distance_DH
    _geom_hbond_distance_HA
    _geom_hbond_distance_DA
    _geom_hbond_angle_DHA
    O1 H1 N11 . 0.78(7) 1.97(7) 2.705(5) 158(7)
    C3 H3 O1 10_445 0.95 2.42 3.347(6) 164.2
    C13 H13A Br1 1_554 0.99 2.89 3.833(6) 158.6
_shelx_hkl_file
;
 -21  -3   3   43.98   15.66   0
 -18  -2   2   71.96   14.45   0
 -17 -17   1  163.43   16.82   0
 -17  -7   1  543.49   17.79   0
 -15 -21   1   95.60   18.86   0
 -15  -3   1  438.11   16.67   0
 -15   5   3  328.13   22.29   0
 -14 -14   0  241.02   13.83   0
 -14 -12   0  148.99   12.46   0
 -12 -18   0  210.43   17.63   0
 -12  -6   0  235.29   15.79   0
  -6 -24   0  111.81   15.58   0
  -5 -15  -1  508.67   16.13   0
  -5 -13  -1   44.83   15.83   0
  -5 -11  -1  288.55   15.78   0
  -5  -9  -1 1654.50   22.15   0
  -4 -24   0  332.21   19.07   0
  -4   0   0 1659.56   36.49   0
  -4  12   4  228.13   14.86   0
  -3 -15  -1  531.05   19.01   0
  -2 -24   0   18.01   17.46   0
  -1 -15  -1  389.78   17.60   0
   0 -24   0  168.75   19.24   0
   0  12   4  288.28   15.09   0
   1 -15  -1  371.33   17.98   0
   1 -13  -1 1088.95   23.48   0
   1 -11  -1 1489.29   27.52   0
   3  13   5  775.67   16.58   0
   5  15   7  179.84   13.02   0
   9  11   5  106.82   14.80   0
  10  12   6   53.79   14.24   0
  10  14   8   42.40   12.78   0
  13  11   7  110.90   12.37   0
  14  -2   2  221.66   16.41   0
  15   1   3  183.41   16.85   0
  16  -6   2   56.96   17.62   0
  18   0   4   36.58   15.63   0
  19  -9   3   19.28   18.17   0
  19   1   5  180.26   17.08   0
  20   2   6   33.13   17.59   0
  21  -3   5   55.85   17.00   0
 -20 -14   2   29.96   16.32   0
 -20 -12   2  222.30   17.65   0
 -20 -10   2   16.31   16.68   0
 -20  -8   2   18.01   12.17   0
 -17 -15   1  110.91   13.54   0
 -17 -13   1   35.54   16.24   0
 -17 -11   1  187.80   15.54   0
 -17  -9   1  226.29   13.55   0
 -17   3   3   88.05   17.82   0
 -12 -16   0   41.71   14.32   0
 -10 -20   0  103.32   15.11   0
 -10  -4   0 2629.74   27.27   0
 -10  14   6  315.12   25.61   0
  -9  13   5   48.53   23.45   0
  -8 -22   0  225.70   16.56   0
  -8  -2   0  157.27   15.27   0
  -6  12   4 1887.44   31.68   0
  -3 -13  -1  514.85   19.28   0
  -3 -11  -1 1489.76   23.96   0
  -3  -9  -1 2190.85   26.87   0
  -1 -13  -1 1086.63   22.54   0
  -1 -11  -1 1524.40   25.88   0
  -1  -9  -1  173.52   14.22   0
   2  12   4 1153.16   19.76   0
   4 -22   0   35.19   17.19   0
   5   3   1  607.79   20.60   0
   5   9   3  580.43   14.63   0
   5  13   5  169.32   14.77   0
   6 -20   0 1178.76   28.83   0
   6   6   2 4621.92   34.40   0
   6  14   6  242.88   12.50   0
   6  16   8   35.43   12.28   0
   7 -25   1   21.82   18.86   0
   7  15   7    6.72   14.29   0
   8  10   4  443.91   16.25   0
   9 -23   1  117.59   21.70   0
   9   7   3  604.46   15.84   0
  11  13   7  165.42   13.13   0
  14  12   8   92.75   12.90   0
  15   7   5   29.08   15.09   0
  16   8   6   52.81   15.37   0
  17   5   5   57.89   16.50   0
  20  -4   4   51.33   17.15   0
 -22  -2   4  158.92   16.90   0
 -21  -5   3   98.43   15.38   0
 -20   2   4  199.19   16.70   0
 -18  -4   2   36.90   14.57   0
 -16   0   2    6.41   13.48   0
 -15 -19   1   54.28   14.40   0
 -15  -5   1  310.78   15.84   0
 -13  -1   1  989.30   19.97   0
 -12 -14   0  231.21   13.68   0
 -12 -12   0   97.33   15.18   0
 -12 -10   0  575.47   17.93   0
 -12  -8   0  945.48   17.20   0
 -12   4   2  862.16   25.06   0
 -11   1   1  285.91   16.72   0
 -11  15   7   56.63   25.66   0
 -10 -18   0  443.92   19.21   0
  -8 -20   0  212.36   18.03   0
  -6 -22   0   19.87   15.21   0
  -2   8   2  904.64   25.49   0
   2 -22   0   69.34   17.47   0
   8  16   8  247.00   16.80   0
  12   2   2  146.09   15.96   0
  12   8   4  214.26   15.64   0
  12  14   8   49.78   15.82   0
  13   9   5  368.66   13.81   0
  14   6   4  623.15   16.62   0
  14  10   6   42.96   12.20   0
  15  11   7   56.72   15.26   0
  16   4   4   71.13   15.54   0
  17  -1   3  777.78   20.82   0
  17   9   7  145.97   16.55   0
  18   6   6   24.65   14.12   0
  19  -7   3   23.72   15.79   0
  21  -1   5   60.48   17.51   0
 -21  -7   3   71.43   16.14   0
 -21   3   5   68.30   19.25   0
 -19  -1   3  239.06   15.96   0
 -15 -17   1   18.55   12.90   0
 -14   2   2  260.18   17.22   0
 -13 -21   1   32.59   14.13   0
 -11 -23   1  188.10   18.11   0
 -10 -16   0   59.62   15.43   0
  -4 -22   0   44.34   14.08   0
  -3  17   7  150.32   16.08   0
  -2 -22   0   64.05   17.62   0
  -2  16   6    8.01   15.60   0
  -2  18   8   36.66   16.40   0
  -1  17   7  110.62   15.31   0
   0 -22   0    6.17   16.10   0
   0   8   2   -0.74   14.01   0
   0  16   6    7.44   13.04   0
   0  18   8   -4.45   15.00   0
   1  17   7  117.50   15.14   0
   4  12   4  242.88   13.00   0
   7   9   3  192.85   15.58   0
   7  13   5   84.64   14.78   0
   8 -16   0 1026.44   34.99   0
   8  14   6  127.76   12.16   0
   9  15   7  314.26   17.18   0
  10   4   2  109.36   11.67   0
  11  11   5  240.54   12.58   0
  12  12   6  238.16   13.70   0
  13  -5   1  468.30   21.16   0
  13   5   3  337.27   16.83   0
  13  13   7    5.40   15.08   0
  14   0   2 1961.90   25.88   0
  16  -4   2 1044.86   22.72   0
  18   2   4  132.83   16.59   0
  19  -5   3  148.97   19.10   0
  19   3   5   59.94   13.92   0
  20  -2   4  178.49   17.85   0
  20   4   6  215.93   15.66   0
 -22  -4   4   25.33   15.78   0
 -21 -11   3   46.29   17.06   0
 -21  -9   3   88.02   13.87   0
 -18 -16   2  150.46   14.79   0
 -18 -14   2   58.16   16.60   0
 -18  -6   2    1.36   14.68   0
 -18   4   4   39.98   16.82   0
 -15 -15   1   88.78   13.24   0
 -15 -13   1  145.04   15.60   0
 -15  -9   1  164.09   16.16   0
 -15  -7   1  134.12   12.94   0
 -14   8   4  125.01   25.95   0
 -13 -19   1  127.62   17.13   0
 -10 -14   0  408.70   17.50   0
 -10  -6   0   27.91   12.22   0
  -8 -18   0   34.37   17.05   0
  -7 -25   1   17.81   15.90   0
  -6 -20   0 1155.87   21.51   0
  -5  17   7  254.94   19.14   0
  -4   8   2   86.87   19.47   0
  -4  16   6   16.56   15.74   0
  -4  18   8   22.70   16.37   0
  -1  11   3  505.13   18.97   0
   2   8   2  787.07   19.98   0
   2  16   6   12.98   13.40   0
   2  18   8   42.90   11.76   0
   3  17   7  120.89   14.03   0
   4 -20   0   22.56   18.53   0
   4  18   8   18.63   14.57   0
   5 -25   1  125.50   17.59   0
   6  12   4 1859.76   22.16   0
   8   6   2 1308.05   21.47   0
   9   1   1  351.48   17.50   0
  10  10   4  841.94   16.18   0
  11  -1   1  282.64   17.62   0
  11   7   3  427.83   14.90   0
  15   3   3  283.78   14.68   0
 -22  -6   4   58.99   15.53   0
 -20   0   4   39.94   18.31   0
 -20   6   6   68.97   23.91   0
 -19   5   5   82.64   21.18   0
 -18 -12   2    9.48   13.51   0
 -18 -10   2   23.06   12.69   0
 -18  -8   2  261.43   14.25   0
 -16  -2   2   21.54   14.67   0
 -16   6   4  607.85   26.10   0
 -15 -11   1  189.92   14.16   0
 -13 -17   1  228.90   17.15   0
 -13  -3   1  267.00   15.77   0
 -11 -21   1  251.51   16.67   0
 -10 -12   0  375.30   15.49   0
 -10 -10   0  496.57   18.17   0
 -10  -8   0   30.20   12.65   0
  -9 -23   1  159.24   17.28   0
  -8 -16   0 1145.83   21.73   0
  -8  -4   0    3.07   11.47   0
  -6  -2   0  975.36   24.29   0
  -5 -25   1  150.59   15.90   0
  -4 -20   0   15.94   13.98   0
  -3 -25   1    4.20   17.66   0
  -3  11   3  989.74   23.29   0
  -1   5   1 2943.83   47.29   0
  -1  15   5  561.64   16.72   0
   1  11   3  419.39   16.56   0
   1  15   5  575.68   17.49   0
   2 -20   0  416.84   20.77   0
   3 -25   1    7.01   16.95   0
   4  16   6   17.03   13.54   0
   5  17   7  209.12   15.99   0
   6 -18   0  182.99   19.80   0
   7   3   1  803.58   20.89   0
   9  13   5   41.69   14.79   0
  10  14   6  271.52   13.63   0
  11  15   7   47.12   15.56   0
  15   9   5   55.39   12.19   0
  16   6   4  547.53   19.92   0
  16  10   6   69.73   12.91   0
  17   1   3  720.70   20.62   0
  17   7   5   95.42   13.82   0
  18   8   6  230.88   14.79   0
  19  -3   3  251.55   17.44   0
  19   5   5   81.69   17.68   0
  20   0   4   27.71   16.65   0
  20   6   6   40.24   18.35   0
  21   1   5   58.16   14.28   0
  22  -8   4   17.13   16.45   0
 -22  -8   4   26.79   13.07   0
 -19  -3   3  229.70   12.51   0
 -17   1   3  775.87   19.12   0
 -16 -18   2   37.82   13.87   0
 -11 -19   1  251.31   18.57   0
  -8  12   4   69.82   21.98   0
  -7 -23   1   74.06   19.06   0
  -7   3   1  886.34   31.21   0
  -7  17   7   24.74   20.27   0
  -6 -18   0  209.34   15.40   0
  -6  16   6  260.50   18.94   0
  -3  15   5  365.74   15.71   0
  -2 -20   0  393.94   16.73   0
  -1 -25   1   95.92   18.73   0
   0 -20   0   50.93   16.77   0
   1 -25   1  107.09   18.03   0
   1   5   1 3059.59   38.90   0
   3  11   3 1012.80   18.08   0
   3  15   5  383.27   16.44   0
   4   8   2  114.54   11.79   0
   6  -2   0  939.78   31.57   0
   6  16   6  232.94   15.55   0
   7 -23   1   57.39   19.73   0
   7  17   7   41.05   15.93   0
   8  12   4   62.67   14.45   0
   9   9   3 1339.59   19.15   0
  12  10   4  242.81   15.53   0
  13  -3   1  207.61   18.82   0
  13  11   5  258.31   12.78   0
  14   8   4  104.79   13.84   0
  14  12   6    1.94   12.50   0
  15  13   7   60.98   15.42   0
  16  -2   2   16.13   15.56   0
  18 -10   2   11.65   21.43   0
  18   4   4   50.72   16.12   0
  22  -6   4   48.88   16.83   0
 -21   1   5   63.67   16.68   0
 -19 -15   3   32.06   14.02   0
 -19  -5   3  167.62   15.86   0
 -18   8   6  286.81   28.73   0
 -17   7   5  143.64   23.45   0
 -16 -16   2   12.52   12.85   0
 -16  -4   2 1123.17   21.64   0
 -14 -20   2    6.27   14.22   0
 -13 -15   1  164.27   12.73   0
 -13 -13   1   62.28   14.71   0
 -13  -5   1  521.25   15.96   0
 -11  -1   1  312.74   16.96   0
  -9 -21   1   46.19   14.92   0
  -8 -14   0  183.52   14.01   0
  -8 -12   0   86.19   16.00   0
  -8  -6   0 1042.80   18.72   0
  -6 -16   0  146.35   16.69   0
  -5 -23   1   31.92   18.14   0
  -5  15   5  354.97   19.17   0
  -4 -18   0   38.27   18.02   0
   3   5   1 3871.21   39.50   0
   4 -18   0   38.10   17.99   0
   5  11   3  203.27   15.80   0
   5  15   5  310.77   15.95   0
   8 -14   0  154.84   25.91   0
   8  -4   0    4.50   20.39   0
   9 -21   1   32.41   21.20   0
  11 -19   1  212.97   29.19   0
  11  13   5  370.55   15.70   0
  12   4   2  833.79   18.21   0
  12  14   6   62.61   15.15   0
  13   7   3  776.16   18.93   0
  13  15   7   72.51   16.01   0
  14   2   2  277.42   17.05   0
  15   5   3  331.51   17.16   0
  18 -12   2   14.71   20.99   0
  18  -8   2  272.62   20.76   0
  19  -1   3  203.02   17.36   0
  21   3   5   65.85   14.42   0
  22  -4   4    6.86   16.67   0
 -20  -2   4  201.97   16.77   0
 -19 -13   3  115.90   14.70   0
 -19 -11   3  104.21   14.09   0
 -19  -9   3   46.22   15.19   0
 -19  -7   3   18.25   12.20   0
 -16 -14   2  146.97   13.94   0
 -16 -12   2  678.19   18.13   0
 -16  -6   2   56.83   15.60   0
 -16  10   6   76.56   32.21   0
 -15   9   5   70.96   28.85   0
 -14   0   2 2027.36   25.47   0
 -13 -11   1  221.39   13.42   0
 -13  -9   1  967.32   19.10   0
 -13  -7   1  368.90   14.77   0
 -12 -22   2    6.01   15.19   0
 -11 -17   1    9.64   12.51   0
  -9   1   1  483.94   20.03   0
  -8 -10   0  380.58   14.91   0
  -8  -8   0 1227.50   19.66   0
  -7 -21   1  274.32   18.97   0
  -5  11   3  199.34   19.19   0
  -3 -23   1  378.88   19.39   0
  -2 -18   0  393.04   19.93   0
   0 -18   0    8.82   15.97   0
   0  14   4    4.45   13.68   0
   2 -18   0  416.48   21.10   0
   2  14   4  134.76   15.22   0
   5 -23   1   43.10   19.69   0
   6   8   2  711.00   16.19   0
   7  15   5  243.89   15.80   0
   8  16   6   25.66   11.84   0
   9  17   7   67.89   13.05   0
  10   6   2  658.53   16.22   0
  10  12   4  612.20   17.72   0
  11   1   1  281.30   17.32   0
  11   9   3  312.18   16.70   0
  15 -11   1  170.42   29.63   0
  15  -9   1  130.94   24.34   0
  15  11   5  185.79   15.50   0
  16   0   2    2.14   16.08   0
  16  12   6  298.20   16.84   0
  17   3   3   83.62   16.74   0
  17   9   5   76.52   13.68   0
  18  -6   2   21.53   17.90   0
  18  10   6   19.29   13.42   0
  19   7   5  181.06   17.96   0
  20   2   4  155.50   14.53   0
  21 -11   3   49.43   21.23   0
  21  -9   3   85.12   18.94   0
  22  -2   4  136.91   18.43   0
 -21  -1   5   68.22   16.24   0
 -20  -4   4   46.69   15.60   0
 -18   2   4  132.77   17.18   0
 -17 -17   3    7.68   13.53   0
 -17  -1   3  811.48   19.44   0
 -16 -10   2   31.35   12.85   0
 -16  -8   2   34.64   12.15   0
 -15   3   3  333.17   18.56   0
 -14 -18   2   68.32   13.14   0
 -12 -20   2  206.87   18.21   0
 -11 -15   1  151.52   16.48   0
  -9 -19   1   28.47   13.72   0
  -8 -24   2   30.85   20.46   0
  -6 -14   0   49.09   13.10   0
  -6  -4   0 1105.86   21.87   0
  -4 -16   0 2780.93   28.54   0
  -3   5   1 5119.18   85.65   0
  -2  14   4   96.14   14.16   0
  -1 -23   1  107.24   18.46   0
   1 -23   1  105.78   19.22   0
   3 -23   1  372.59   20.99   0
   4  14   4   39.47   11.61   0
   5   5   1 1630.35   23.91   0
   6 -16   0  130.72   19.47   0
   7  11   3 1067.50   17.50   0
   9   3   1  188.10   15.98   0
  10  -8   0   31.47   32.02   0
  10  16   6  321.93   17.04   0
  14  10   4  385.97   15.78   0
  14  14   6   83.27   15.11   0
  15  -7   1  143.31   18.97   0
  16   8   4   74.03   12.65   0
  18 -14   2   30.88   26.10   0
  18  -4   2   16.29   18.27   0
  18   6   4  299.13   17.77   0
  21  -7   3   46.80   16.89   0
  21   5   5   68.57   19.24   0
 -20 -12   4    3.42   13.68   0
 -20 -10   4  116.22   17.31   0
 -20  -8   4   10.89   15.73   0
 -20  -6   4  215.62   15.92   0
 -19   3   5   78.45   19.01   0
 -17 -15   3   53.23   16.35   0
 -14 -16   2  626.71   16.57   0
 -11  -3   1 1587.87   22.09   0
 -10 -22   2  106.67   18.11   0
  -9 -17   1  605.36   20.29   0
  -9  17   7   59.68   25.17   0
  -8  16   6   16.73   19.83   0
  -6 -12   0 3876.72   30.80   0
  -5 -21   1   37.11   17.70   0
  -4  -2   0 1006.42   25.08   0
  -2 -16   0   24.00   16.13   0
  -1  19   7   19.60   15.32   0
   0  18   6  674.40   18.57   0
   1  19   7   33.56   15.49   0
   2  18   6  135.54   15.17   0
   3  19   7  147.28   15.31   0
   5  19   7   68.36   14.90   0
   6  14   4  203.34   13.20   0
   8   8   2   26.89   11.30   0
   9  15   5  138.53   13.06   0
  11  17   7   25.72   12.81   0
  13  -1   1  907.67   21.47   0
  13  13   5   96.70   13.10   0
  14   4   2   53.26   16.06   0
  15  -5   1  282.66   20.24   0
  19   1   3  179.00   14.36   0
  20   4   4   58.69   17.66   0
  21  -5   3  109.11   17.83   0
  22   0   4    9.22   16.19   0
 -21  -3   5   56.54   16.26   0
 -20   4   6  252.05   21.88   0
 -17 -13   3    3.25   15.81   0
 -17  -3   3   82.52   15.59   0
 -15 -19   3    9.08   14.22   0
 -14 -14   2  468.07   17.71   0
 -14  -2   2  269.06   15.82   0
 -13   5   3  371.54   21.72   0
 -12 -18   2  179.19   17.54   0
 -12   2   2  140.12   15.34   0
 -11 -13   1  801.82   17.10   0
 -11 -11   1  456.85   17.95   0
 -11  -5   1 1404.90   21.62   0
  -7 -19   1  282.22   15.91   0
  -7  15   5  227.47   22.37   0
  -6 -24   2   43.51   16.58   0
  -6 -10   0   55.39   12.33   0
  -6  -8   0   25.22   11.41   0
  -6  -6   0  959.79   19.43   0
  -4 -14   0   18.84   13.30   0
  -4  14   4   42.62   15.83   0
  -3 -21   1  410.26   19.25   0
  -3  19   7  157.20   16.78   0
  -2  18   6  152.42   18.37   0
   0 -16   0 1473.82   24.87   0
   2 -16   0   17.56   18.72   0
   4 -16   0 2629.10   35.55   0
   4   0   0 1588.22   37.49   0
   4  18   6  295.80   13.46   0
   6  18   6  124.38   15.23   0
   7 -21   1  248.62   21.66   0
   7   5   1 2118.92   26.66   0
   7  19   7   96.84   15.64   0
   8  14   4  136.16   15.75   0
   9  11   3   18.60   12.02   0
  10  -6   0   28.27   24.37   0
  12   6   2  594.31   16.11   0
  12  12   4   18.29   11.58   0
  12  16   6  -15.93   15.82   0
  13   9   3  171.97   15.91   0
  15   7   3   72.16   13.57   0
  16   2   2   16.70   17.43   0
  17   5   3   27.29   13.77   0
  17  11   5  160.53   16.40   0
  18  -2   2   61.47   16.19   0
  18  12   6   15.24   12.90   0
  19   9   5   -1.13   17.11   0
  21  -3   3   33.44   17.98   0
 -21  -7   5   41.50   16.05   0
 -21  -5   5   76.84   15.98   0
 -18   0   4    7.63   14.48   0
 -17 -11   3  229.04   17.45   0
 -17  -9   3  347.36   17.39   0
 -17  -5   3   29.56   15.34   0
 -15 -17   3  114.33   16.72   0
 -14 -12   2   80.27   16.16   0
 -14  -4   2   62.04   14.84   0
 -13 -21   3    5.59   14.93   0
 -11  -9   1  118.60   13.28   0
 -11  -7   1  326.08   13.83   0
 -10 -20   2    5.95   14.37   0
  -9 -15   1  910.23   20.56   0
  -8 -22   2  114.51   16.57   0
  -4 -24   2   37.14   18.49   0
  -4 -12   0  243.32   16.48   0
  -2 -14   0  333.89   18.19   0
  -1 -21   1  486.79   19.82   0
   0  10   2 2121.89   28.30   0
   1  13   3  925.48   19.60   0
   1  17   5  258.78   15.36   0
   2  10   2 1796.11   25.27   0
   3  13   3  528.60   17.32   0
   3  17   5   43.80   14.05   0
   4  10   2 2285.78   24.98   0
   5  17   5  254.15   15.39   0
   8  -2   0  141.90   21.07   0
   8  18   6  191.54   17.30   0
  10   8   2 1326.55   19.81   0
  11   3   1 1290.45   22.11   0
  11  15   5  105.97   12.98   0
  12 -22   2   14.46   22.96   0
  14 -20   2   15.80   30.22   0
  15  -3   1  369.37   20.91   0
  15  13   5   86.70   13.13   0
  16  10   4  497.26   17.23   0
  16  14   6    6.10   13.04   0
  18   8   4    9.43   13.91   0
  19   3   3  218.46   17.44   0
  21  -1   3   -1.29   16.88   0
  21   7   5    0.97   14.61   0
  22   2   4  130.16   17.80   0
 -18 -14   4  143.01   17.69   0
 -17  -7   3  300.05   14.03   0
 -16   4   4  102.14   18.35   0
 -15   1   3  173.80   17.11   0
 -14 -10   2  376.43   15.63   0
 -14  -8   2  711.06   18.81   0
 -14  -6   2  239.32   15.76   0
 -12 -16   2   25.08   12.32   0
 -11   7   3  486.24   31.32   0
 -10   4   2  116.43   19.79   0
  -9  -1   1  465.32   19.32   0
  -8   6   2 1466.64   52.93   0
  -7 -17   1   79.77   14.34   0
  -6   8   2  735.51   41.85   0
  -5 -19   1   86.53   15.12   0
  -5  19   7   65.64   20.13   0
  -4  -4   0   36.34   15.19   0
  -4  18   6  303.61   19.41   0
  -1  13   3  945.25   21.39   0
  -1  17   5  234.87   14.86   0
   1 -21   1  432.49   19.28   0
   3 -21   1  415.97   21.77   0
   5 -21   1   48.74   16.86   0
   5  13   3  177.15   15.43   0
   6 -14   0   66.16   20.87   0
   6  10   2  278.40   15.47   0
   7  17   5   71.20   14.76   0
   8 -24   2   45.77   19.23   0
   8 -12   0   81.99   28.39   0
   9 -19   1   25.19   24.74   0
  10  14   4   84.09   12.57   0
  11  11   3  744.20   16.10   0
  13   1   1  823.35   18.43   0
  14  12   4  131.61   12.97   0
  14  16   6  262.24   17.20   0
  18   0   2  420.47   19.58   0
  20   6   4  135.56   16.20   0
 -20   2   6   20.11   18.11   0
 -19   1   5  191.54   16.81   0
 -18 -12   4   25.58   17.54   0
 -18  -2   4  125.83   15.27   0
 -16 -18   4   59.61   13.98   0
 -15 -15   3   68.81   13.53   0
 -13 -19   3    9.72   14.10   0
 -11 -21   3  179.86   18.68   0
 -10 -18   2  115.09   16.67   0
  -9 -23   3  178.04   20.75   0
  -9 -13   1    3.60   13.50   0
  -8 -20   2  194.12   18.97   0
  -6 -22   2  335.35   16.33   0
  -4 -10   0  340.99   14.53   0
  -4  -8   0 2748.24   30.93   0
  -4  -6   0  239.70   17.00   0
  -3 -19   1   94.28   17.93   0
  -3  17   5   38.47   15.43   0
  -2 -24   2   11.19   14.57   0
  -2 -12   0 3011.92   30.84   0
   0 -24   2   15.66   17.67   0
   0 -14   0   10.92   15.60   0
   4 -14   0   17.51   17.83   0
   6 -24   2   59.30   20.05   0
   6   0   0   10.39   17.53   0
   7  13   3  537.36   14.99   0
   9   5   1  395.22   14.45   0
   9  17   5  281.02   16.01   0
  10  -4   0 2385.95   41.07   0
  10  18   6   36.72   12.73   0
  12   8   2    0.82   15.44   0
  13  15   5   76.61   12.65   0
  14   6   2  208.23   13.80   0
  15  -1   1   25.18   15.64   0
  15   9   3   14.20   13.41   0
  16   4   2 1053.92   21.75   0
  17   7   3  335.23   14.92   0
  17  13   5   23.52   15.90   0
  19   5   3  139.35   16.64   0
  19  11   5   51.30   16.98   0
  20  -8   2   20.25   21.35   0
  20  -6   2   11.97   18.77   0
  21   1   3   23.72   16.23   0
  22   4   4    5.52   17.58   0
 -18 -10   4  151.25   13.82   0
 -18  -8   4   -2.76   15.38   0
 -18  -6   4  262.95   16.53   0
 -18  -4   4   24.35   14.67   0
 -17   5   5   65.00   19.64   0
 -15 -13   3   74.54   15.81   0
 -12 -14   2  364.07   14.36   0
 -12   0   2    7.93   14.13   0
  -9 -11   1  520.99   16.14   0
  -9  -3   1  214.79   16.22   0
  -7 -15   1   57.10   13.05   0
  -6  14   4  234.56   20.71   0
  -5 -17   1  652.14   21.02   0
  -2  10   2 1954.23   29.80   0
   0  16   4 1223.86   20.95   0
   2 -24   2   19.37   17.63   0
   2 -14   0  321.54   18.19   0
   2  16   4   22.87   12.06   0
   3   7   1  780.34   19.13   0
   4 -24   2   29.60   17.45   0
   4  16   4  889.59   16.98   0
   5   7   1 1485.69   23.53   0
   6  16   4   48.55   14.73   0
   8  10   2  958.23   17.50   0
   9  13   3   31.84   14.56   0
  12  14   4   53.67   11.75   0
  12  18   6   91.00   15.43   0
  13 -15   1  142.57   43.63   0
  13  11   3  207.00   13.21   0
  16  12   4   64.93   16.09   0
  18   2   2   50.13   16.82   0
  18  10   4  125.67   14.54   0
  20 -10   2   22.69   20.13   0
  20  -4   2  381.35   18.84   0
  20   8   4   21.27   18.16   0
  23  -7   3   10.89   19.43   0
  23  -5   3   10.58   19.75   0
 -19 -11   5   39.27   17.52   0
 -19  -1   5  205.57   17.13   0
 -18   6   6   35.02   21.15   0
 -16 -16   4   29.26   13.80   0
 -15 -11   3  478.96   18.54   0
 -15  -1   3  197.98   15.47   0
 -13 -17   3  324.93   15.48   0
 -12 -12   2  733.11   16.66   0
 -10 -16   2  751.33   19.59   0
  -9  -9   1 1374.93   20.65   0
  -9  -7   1  425.30   16.95   0
  -9  -5   1  418.25   16.55   0
  -7 -23   3   81.61   20.65   0
  -7  11   3 1027.64   36.16   0
  -7  19   7  109.55   22.80   0
  -6  18   6  115.07   18.58   0
  -4 -22   2  197.20   15.64   0
  -3  13   3  522.41   19.55   0
  -2 -10   0  445.11   19.01   0
  -1 -19   1  369.11   19.90   0
   0 -12   0   74.24   16.73   0
   1   7   1 2390.67   31.45   0
   2  20   6   20.41   14.47   0
   4  20   6   10.58   13.63   0
   6  20   6   23.05   14.13   0
   7 -19   1  305.09   24.93   0
   7   7   1 1145.63   20.94   0
   8  16   4  857.61   18.83   0
  10  10   2  462.39   17.83   0
  11 -17   1   12.51   29.22   0
  11   5   1 1306.23   21.14   0
  11  17   5   28.40   11.97   0
  13   3   1  210.30   14.53   0
  15  15   5   82.32   13.29   0
  20  -2   2  124.92   16.51   0
  21   3   3   31.25   16.83   0
  22   6   4   61.77   18.99   0
  23  -3   3   48.84   17.31   0
 -20   0   6    9.02   15.68   0
 -19  -9   5    1.25   16.75   0
 -19  -7   5  169.63   17.74   0
 -19  -5   5   64.55   15.05   0
 -19  -3   5   72.09   15.94   0
 -16 -14   4  179.55   14.47   0
 -16   2   4  199.05   16.84   0
 -15  -9   3   31.38   16.05   0
 -15  -7   3   50.98   16.46   0
 -15  -3   3  355.40   17.58   0
 -14 -18   4  180.03   17.55   0
 -14   6   4  689.33   27.17   0
 -13 -15   3  494.66   17.82   0
 -12 -10   2  216.27   16.84   0
 -12  -2   2  138.15   15.27   0
 -11 -19   3  178.10   15.03   0
  -9 -21   3   68.90   15.36   0
  -8 -18   2  269.62   15.45   0
  -7 -13   1 1128.09   19.76   0
  -7   1   1  573.33   22.61   0
  -6 -20   2   83.52   14.50   0
  -5  17   5  275.18   18.76   0
  -3 -25   3   69.34   16.21   0
  -3 -17   1  455.41   19.99   0
  -2 -22   2  594.73   21.14   0
  -2  16   4   27.62   13.24   0
  -1  21   7  145.43   17.39   0
   0  20   6    8.08   14.84   0
   1 -19   1  393.56   19.85   0
   3 -19   1   58.65   18.54   0
   5 -19   1   85.37   18.82   0
   8   0   0 5925.57   49.87   0
   8  20   6  132.25   15.73   0
  10 -22   2  103.10   19.71   0
  10  -2   0 1505.32   29.33   0
  10  16   4    0.87   14.99   0
  11  13   3  943.82   16.80   0
  13  17   5  172.31   15.88   0
  14   8   2  527.99   15.64   0
  14  14   4   26.77   12.22   0
  15   1   1   35.93   12.80   0
  15  11   3  467.36   17.80   0
  16   6   2   63.67   14.30   0
  17  -9   1  232.08   27.47   0
  17  -7   1  521.08   24.90   0
  17  -5   1   95.85   18.94   0
  17   9   3  300.59   14.70   0
  18   4   2   22.29   16.60   0
  19   7   3   36.04   14.44   0
  20 -12   2  171.90   25.89   0
  23  -1   3   64.35   17.39   0
 -20  -2   6   39.40   16.15   0
 -17 -15   5   73.36   17.00   0
 -16 -12   4   64.36   16.72   0
 -15  -5   3  279.26   14.61   0
 -13   3   3  350.04   18.70   0
 -12 -20   4   18.20   17.62   0
 -12  -8   2    4.18   12.21   0
 -12  -6   2  683.43   19.04   0
 -12  -4   2  913.48   20.34   0
 -10 -22   4  108.80   19.31   0
 -10 -14   2  180.32   13.97   0
 -10  16   6  374.03   32.01   0
  -5 -23   3  199.76   21.03   0
  -5 -15   1  452.23   16.17   0
  -2  -8   0  100.45   14.15   0
  -2  20   6   16.09   17.49   0
  -1 -25   3  102.78   19.30   0
   0 -22   2   60.02   18.26   0
   1  19   5   77.38   14.45   0
   2 -12   0 2754.91   34.58   0
   3  15   3  368.84   16.19   0
   3  19   5  241.90   15.62   0
   4  12   2  186.65   16.45   0
   5  15   3  649.52   18.49   0
   5  19   5  193.84   12.69   0
   6 -12   0 3548.40   50.35   0
   6  12   2   13.87   14.31   0
   7  19   5  138.81   15.84   0
   9   7   1  429.62   14.85   0
  10  20   6   16.73   16.13   0
  12  10   2  213.97   16.27   0
  17  -3   1  283.72   17.96   0
  17  15   5   73.70   13.05   0
  18  12   4   23.25   13.11   0
  20   0   2   10.49   15.89   0
  20  10   4   57.00   14.00   0
  21   5   3   95.26   18.06   0
  22   8   4    6.60   19.35   0
  23   1   3   39.62   17.62   0
 -20  -6   6   63.40   14.01   0
 -20  -4   6  262.27   17.37   0
 -17   3   5  123.63   17.42   0
 -16 -10   4  523.78   18.35   0
 -16   0   4  106.97   14.40   0
 -14 -16   4   54.26   16.61   0
 -13 -13   3   43.43   13.44   0
 -11 -17   3   12.37   13.53   0
 -11  17   7    0.84   38.41   0
  -9 -19   3   83.66   18.02   0
  -9  15   5  150.18   27.46   0
  -8 -16   2   13.55   16.71   0
  -7 -21   3  255.25   20.54   0
  -7 -11   1 1261.31   20.31   0
  -6 -18   2  175.38   18.31   0
  -4 -20   2  131.89   14.63   0
  -2  -6   0   53.55   14.83   0
  -2  -4   0 6168.15   56.45   0
  -1 -17   1  502.52   19.95   0
  -1   7   1 2433.76   37.62   0
   0 -10   0    6.31   16.58   0
   1 -25   3   85.41   18.75   0
   1  15   3  404.49   16.40   0
   2 -22   2  535.04   21.31   0
   2  12   2  308.59   13.70   0
   4 -12   0  222.93   20.49   0
   4   2   0  984.83   26.91   0
   6   2   0  921.43   25.00   0
   7  15   3  209.64   13.74   0
   8 -22   2   98.69   20.57   0
   8  12   2  757.26   18.56   0
   9  19   5   62.28   13.75   0
  12  -6   0  208.03   25.26   0
  12  16   4  193.56   13.54   0
  13   5   1  527.12   16.88   0
  13  13   3   54.19   11.89   0
  15   3   1  416.06   18.19   0
  15  17   5   82.55   16.32   0
  16  14   4  181.25   14.14   0
  17  -1   1  232.26   18.54   0
  20   2   2  143.63   17.16   0
 -19   5   7  136.66   23.17   0
 -18   4   6    3.86   18.75   0
 -17 -13   5   24.52   14.73   0
 -16  -8   4   75.37   16.20   0
 -16  -2   4  215.81   16.17   0
 -15 -17   5   54.59   17.75   0
 -13 -11   3  281.40   17.42   0
 -10 -12   2  145.44   14.24   0
 -10   2   2  918.28   24.92   0
  -7  -9   1   60.93   15.19   0
  -5 -13   1   88.62   16.64   0
  -4  10   2 2229.05   37.95   0
  -4  16   4  865.25   23.04   0
  -3 -23   3   63.37   18.56   0
  -3 -15   1  489.14   19.65   0
  -1  19   5   84.21   14.45   0
   0  12   2   -0.44   14.27   0
   3 -25   3   55.48   18.63   0
   4 -22   2  219.95   19.76   0
   4  18   4   19.06   14.26   0
   6 -22   2  315.71   20.33   0
   6  18   4   80.69   15.37   0
   8   2   0  145.37   16.74   0
   9  15   3  452.31   15.28   0
  10   0   0    5.79   16.77   0
  10  12   2  128.29   16.01   0
  11   7   1  277.03   14.40   0
  11  19   5  107.81   14.44   0
  12  -4   0  138.31   19.39   0
  14  10   2  329.48   17.75   0
  14  16   4   37.87   15.30   0
  15  13   3   78.04   15.32   0
  16   8   2   18.73   14.13   0
  17   1   1  241.74   18.90   0
  17  11   3  194.35   15.17   0
  18   6   2   17.01   13.29   0
  19   9   3   33.69   13.46   0
  21   7   3   72.23   19.07   0
  23   3   3   33.42   16.88   0
 -18 -12   6   28.40   17.06   0
 -17 -11   5  192.81   15.04   0
 -17   9   7  176.75   28.75   0
 -16  -6   4  599.96   16.10   0
 -16  -4   4   85.06   15.81   0
 -15   7   5   23.50   21.08   0
 -14 -14   4   43.47   13.73   0
 -13 -19   5   55.05   16.88   0
 -13   1   3  945.84   22.33   0
 -12 -18   4   32.01   14.69   0
 -11 -15   3   48.93   12.10   0
 -10 -20   4  178.41   18.72   0
 -10 -10   2  471.57   18.64   0
  -8 -22   4  127.00   20.66   0
  -7  -7   1 1247.17   21.88   0
  -7  -1   1  601.14   21.83   0
  -5  13   3  221.75   20.45   0
  -4  20   6   15.26   18.54   0
  -2 -20   2   53.47   14.73   0
  -1  15   3  404.53   16.98   0
   1 -17   1  483.27   19.66   0
   2 -10   0  491.28   24.03   0
   2  18   4   38.02   14.64   0
   3   9   1 2005.44   26.37   0
   4  22   6   59.01   15.66   0
   5   9   1 1523.14   21.12   0
   7   9   1   50.82   11.92   0
   8  18   4  154.22   13.61   0
   9 -17   1  612.00   29.84   0
  10  18   4  135.41   16.04   0
  11  15   3   49.34   13.01   0
  12 -20   2  190.57   24.91   0
  12  -8   0  793.40   40.04   0
  12  -2   0   82.43   16.42   0
  13  19   5   71.99   15.98   0
  15   5   1  248.51   17.22   0
  17 -11   1  146.09   30.68   0
  18  14   4   65.08   14.04   0
  20   4   2  419.99   19.40   0
  20  12   4   32.53   14.78   0
  22  -8   2  150.70   21.78   0
  22  -6   2   -0.11   16.48   0
  22  -4   2   -2.80   17.14   0
  22  -2   2   52.76   18.06   0
 -17  -9   5   89.09   13.00   0
 -17   1   5  159.49   15.47   0
 -16   8   6   52.27   20.79   0
 -15 -15   5  138.14   14.39   0
 -13  -9   3  184.26   14.38   0
  -9 -17   3  526.87   16.85   0
  -8 -14   2  118.97   13.70   0
  -8  18   6  212.34   24.82   0
  -7 -19   3  169.64   18.41   0
  -7  -5   1 2051.31   27.15   0
  -7  -3   1  854.91   22.05   0
  -6 -16   2  215.94   17.83   0
  -5 -21   3   33.00   14.78   0
  -5 -11   1  349.57   17.89   0
  -4 -24   4  144.32   20.83   0
  -4 -18   2  737.52   21.26   0
  -3  19   5  262.13   19.05   0
  -1 -23   3   80.08   18.08   0
   0 -20   2    6.28   17.43   0
   0  -8   0 4054.92   42.08   0
   0  18   4   -0.46   13.54   0
   2  22   6  204.91   17.11   0
   3 -17   1  438.11   19.65   0
   9   9   1 1189.63   19.08   0
  10   2   0 1523.15   26.14   0
  12   0   0  339.29   18.81   0
  12  12   2  648.39   16.02   0
  12  18   4   52.15   16.27   0
  13   7   1  376.98   15.07   0
  13  15   3  489.68   17.17   0
  16  10   2   26.01   16.52   0
  16  16   4    7.82   13.26   0
  17   3   1  256.19   18.75   0
  18   8   2  274.69   18.20   0
  19  -5   1   91.74   19.65   0
  19  -3   1  184.30   19.73   0
  19  11   3  105.76   18.07   0
  21   9   3   79.14   19.40   0
  22   0   2  353.42   20.18   0
  23   5   3   24.36   14.18   0
 -19   3   7   46.08   18.40   0
 -18 -10   6    5.20   14.17   0
 -18   2   6   17.74   15.92   0
 -17  -7   5  127.70   13.16   0
 -17  -5   5   40.57   15.59   0
 -17  -3   5  113.93   15.41   0
 -17  -1   5  170.07   15.80   0
 -14 -12   4  128.68   13.27   0
 -14   4   4  847.01   22.81   0
 -13  -7   3  908.66   17.54   0
 -13  -5   3  411.98   17.46   0
 -13  -3   3  316.76   17.14   0
 -13  -1   3  949.05   20.42   0
 -12 -16   4  161.85   14.25   0
 -11 -13   3  986.33   17.76   0
 -10  -8   2 1372.39   20.10   0
 -10   0   2 2497.70   30.47   0
  -7  17   5   76.13   20.86   0
  -6 -22   4   34.50   21.07   0
  -5   3   1  685.82   38.22   0
  -3 -13   1  580.85   19.68   0
  -1 -15   1  379.94   16.95   0
   0  22   6  162.18   19.92   0
   1 -23   3   68.03   17.70   0
   1   9   1  174.03   16.43   0
   3  21   5  239.21   15.53   0
   4  14   2  391.95   17.04   0
   5 -17   1  671.38   23.37   0
   5  17   3  573.24   18.06   0
   5  21   5    9.75   14.42   0
   6   4   0 1111.48   24.70   0
   6  14   2 1085.91   19.79   0
   7 -17   1   70.78   20.49   0
   7  17   3   53.09   15.29   0
   7  21   5  137.01   13.76   0
   8 -10   0  405.08   40.54   0
   8  14   2   69.12   14.47   0
   9  21   5    9.54   16.33   0
  11   9   1   93.97   13.35   0
  14  12   2   63.60   15.27   0
  17  13   3   21.90   13.21   0
  19  -7   1  260.92   24.34   0
  19  -1   1  143.92   17.20   0
  20 -14   2   11.27   32.64   0
  20   6   2    2.29   13.62   0
  22 -10   2   13.10   20.78   0
  22   2   2   53.16   17.75   0
  23   7   3    3.07   17.57   0
 -19   1   7   40.07   19.94   0
 -18  -8   6  226.57   15.66   0
 -18  -6   6   17.04   16.27   0
 -18   0   6  519.02   19.35   0
 -16 -14   6   29.61   16.79   0
 -15 -13   5  100.17   13.93   0
 -14 -10   4  382.20   19.05   0
 -13 -17   5  162.07   14.75   0
 -12   8   4  271.28   27.07   0
 -10 -18   4  105.76   14.65   0
 -10  -6   2  765.14   17.21   0
 -10  -4   2  138.62   15.55   0
 -10  -2   2  906.10   21.33   0
  -8 -20   4   14.64   15.29   0
  -8 -12   2  614.90   16.56   0
  -8  14   4  121.32   26.79   0
  -3 -21   3  311.44   19.54   0
  -2 -24   4   24.99   18.35   0
  -2 -18   2  246.88   19.41   0
  -2  12   2  300.20   16.78   0
  -2  18   4   50.82   15.65   0
   0  -6   0    7.14   18.61   0
   1  21   5   67.17   15.30   0
   2 -20   2   44.05   17.23   0
   3 -23   3   79.16   21.41   0
   3  17   3  458.35   17.95   0
   4 -10   0  322.43   23.14   0
   4   4   0   28.31   15.67   0
   8   4   0   11.31   12.26   0
   9  17   3  517.20   15.53   0
  10 -20   2    0.97   22.60   0
  10  14   2  166.69   13.49   0
  12   2   0   73.67   15.83   0
  13   9   1  779.18   19.48   0
  14  -4   0  514.26   22.48   0
  14  -2   0  678.78   23.02   0
  14  18   4  200.47   13.33   0
  15   7   1  115.81   14.38   0
  15  15   3   84.68   12.70   0
  17   5   1  100.41   17.16   0
  19   1   1  154.72   17.18   0
  22   4   2    8.15   15.88   0
 -19  -5   7  153.07   17.24   0
 -19  -3   7   66.07   16.80   0
 -19  -1   7   34.81   16.91   0
 -18  -4   6   -2.52   12.66   0
 -18  -2   6   -5.63   15.82   0
 -15 -11   5  197.36   18.02   0
 -14  -8   4  116.19   16.96   0
 -12 -14   4   64.50   12.61   0
 -11 -19   5  109.63   14.90   0
 -11 -11   3  807.23   17.40   0
 -11   5   3 1597.01   32.25   0
  -9 -21   5   24.42   15.21   0
  -9 -15   3  520.25   16.10   0
  -7 -17   3   57.12   18.13   0
  -6 -14   2  991.33   21.36   0
  -5 -19   3  222.76   19.56   0
  -5  -9   1 1718.56   22.72   0
  -4 -16   2   46.43   16.75   0
  -3  15   3  378.05   18.82   0
  -2  22   6  241.99   20.50   0
   1 -15   1  384.27   18.93   0
   1  17   3  228.36   15.86   0
   2  14   2  740.12   16.79   0
   4 -20   2  148.80   17.30   0
   4  20   4   14.60   14.50   0
   5 -23   3  181.66   18.81   0
   5  11   1  341.94   15.92   0
   6 -10   0   52.76   24.27   0
   6  20   4  333.69   16.06   0
   7 -23   3   42.10   20.02   0
   7  11   1 1202.65   18.99   0
   8  20   4   35.21   14.60   0
   9 -23   3  154.16   20.46   0
   9  11   1  463.75   18.06   0
  10   4   0 1899.47   24.39   0
  10  20   4  131.46   17.31   0
  11  17   3   27.12   12.00   0
  12  14   2  360.42   13.81   0
  14  -6   0  482.89   26.07   0
  14   0   0   11.28   15.62   0
  16  12   2  623.34   18.72   0
  16  18   4   76.91   16.47   0
  17  15   3   21.35   16.90   0
  18  10   2   -7.37   13.14   0
  19  -9   1  176.43   25.66   0
  19   3   1  217.49   17.91   0
  19  13   3  102.46   14.56   0
  20   8   2   24.10   14.07   0
  21  11   3   56.75   16.01   0
 -17   7   7  168.26   23.95   0
 -16 -12   6  286.54   17.00   0
 -15   5   5  231.15   19.70   0
 -14 -16   6  305.29   18.64   0
 -14  -6   4  606.85   19.03   0
 -14   2   4  388.39   17.24   0
 -13 -15   5   90.08   13.90   0
 -10 -16   4    8.53   16.16   0
  -8 -10   2 1045.55   19.15   0
  -6  16   4   27.33   20.28   0
  -6  20   6   42.91   19.83   0
  -5  19   5  202.63   21.32   0
  -4 -22   4   19.26   16.12   0
  -3 -11   1 1383.38   23.15   0
  -1 -21   3  231.85   19.02   0
  -1 -13   1 1100.51   22.51   0
  -1  21   5   59.51   18.27   0
   0 -24   4  373.52   20.64   0
   2  -8   0   86.33   18.18   0
   2  20   4  621.59   18.42   0
   3  11   1 1369.24   22.05   0
   6 -20   2   91.60   17.76   0
   8 -20   2  142.36   20.82   0
  11  11   1  445.80   18.20   0
  12   4   0  137.61   16.79   0
  12  20   4   28.77   17.32   0
  13  17   3  315.14   14.36   0
  14  14   2  384.71   16.36   0
  15   9   1  108.96   18.03   0
  17   7   1  513.81   19.76   0
  22   6   2   27.21   18.91   0
  24  -6   2    4.48   19.04   0
  24  -4   2  106.82   17.42   0
  24  -2   2   11.92   17.35   0
  24   0   2   24.09   17.61   0
 -16 -10   6   65.22   17.76   0
 -16   6   6   38.48   18.58   0
 -15  -9   5   69.42   14.48   0
 -14  -4   4  873.62   21.07   0
 -14  -2   4  381.66   17.75   0
 -14   0   4   10.81   14.88   0
 -12 -18   6  101.86   17.61   0
 -12 -12   4   36.60   12.84   0
 -11 -17   5   21.47   17.47   0
 -11  -9   3  275.40   14.78   0
  -9 -13   3   20.28   12.97   0
  -8 -18   4  170.38   15.53   0
  -6 -20   4  406.48   17.55   0
  -5 -23   5  143.46   17.88   0
  -5  -7   1 1122.48   21.10   0
  -1   9   1  178.36   20.14   0
   0 -18   2 1528.27   23.67   0
   0  -4   0  160.24   17.77   0
   0  14   2  831.25   19.52   0
   2 -24   4   24.85   18.10   0
   3 -15   1  506.44   19.84   0
   6   6   0 1044.90   21.67   0
   8   6   0  730.84   17.49   0
   8  16   2   16.46   15.84   0
  10   6   0   31.10   14.74   0
  13  11   1  199.17   16.58   0
  14 -18   2   55.78   27.04   0
  14   2   0  675.66   17.94   0
  15  17   3   97.95   13.07   0
  18  12   2   31.09   15.99   0
  19   5   1   84.44   17.09   0
  19  15   3   47.60   17.59   0
  20  10   2   38.97   18.27   0
  21  -3   1   89.50   17.51   0
  21  -1   1  103.11   17.52   0
  24   2   2    7.99   17.37   0
 -15  -7   5   23.62   16.45   0
 -14 -14   6  157.80   17.77   0
 -13 -13   5  123.86   14.31   0
 -11  -7   3  474.18   17.89   0
  -9 -19   5   62.94   14.43   0
  -8  -8   2   33.92   13.32   0
  -7 -21   5  139.40   15.91   0
  -7 -15   3  196.34   18.84   0
  -6 -12   2   -3.89   12.99   0
  -5 -17   3  622.74   21.03   0
  -3 -19   3  275.83   17.51   0
  -3   7   1  849.48   32.54   0
  -2 -22   4   30.81   19.47   0
  -2 -16   2  312.84   18.56   0
  -1  17   3  232.19   15.32   0
   0  20   4   64.94   14.51   0
   1 -21   3  235.85   19.21   0
   2   4   0 8718.95   65.64   0
   4 -24   4  124.51   19.78   0
   4  16   2   43.62   14.86   0
   5  19   3  178.40   15.38   0
   5  23   5  168.75   16.41   0
   6  16   2  205.50   13.86   0
   7  19   3  163.48   12.73   0
   9  19   3   94.77   13.02   0
  10  16   2  702.68   16.50   0
  11 -15   1  174.08   28.98   0
  11  19   3  169.82   16.47   0
  12   6   0  221.85   17.78   0
  12  16   2   35.83   15.25   0
  14   4   0  501.85   19.72   0
  16  -4   0   12.73   18.83   0
  16  -2   0  763.11   21.87   0
  16   0   0    5.75   16.57   0
  16  14   2  129.51   14.60   0
  17   9   1  211.83   18.35   0
  17  17   3   23.72   15.98   0
  21  -5   1  122.84   18.11   0
  21   1   1  105.96   17.65   0
  22   8   2  156.99   15.97   0
  24   4   2  110.14   19.36   0
 -17  -9   7  148.09   14.82   0
 -16  -8   6   49.39   13.49   0
 -15  -5   5  246.06   16.69   0
 -15   3   5  109.11   14.92   0
 -15  11   7   67.58   29.27   0
 -12 -10   4  240.17   15.62   0
 -11   3   3 1054.37   24.92   0
 -10 -14   4   85.51   12.85   0
  -9 -11   3   29.81   16.79   0
  -8   4   2 2955.61   46.44   0
  -5  -5   1 1617.58   25.03   0
  -4 -14   2  336.34   16.36   0
  -4  18   4   35.21   17.04   0
  -4  22   6   59.98   21.40   0
  -3 -23   5  109.64   20.57   0
  -3  -9   1 2045.50   27.44   0
  -3  21   5  267.01   20.14   0
   1  11   1 1607.52   25.19   0
   2 -18   2  270.02   20.17   0
   3 -21   3  310.17   19.47   0
   3  19   3  274.92   15.97   0
   3  23   5  122.45   16.34   0
   4   6   0  220.99   15.15   0
   5 -15   1  435.04   22.30   0
   6  22   4   19.84   14.21   0
   7  13   1  956.53   17.67   0
   8  22   4  157.41   17.09   0
   9  13   1    4.13   12.60   0
  10  22   4   93.68   16.60   0
  11  13   1  733.01   18.96   0
  13  19   3   32.25   16.35   0
  14  -8   0  330.34   28.85   0
  14  16   2  517.99   17.90   0
  15  11   1  148.74   14.81   0
  16   2   0  768.38   22.05   0
  19   7   1  259.84   15.21   0
  20  12   2  158.25   18.86   0
  21  -7   1   29.62   22.29   0
  21   3   1   88.52   14.79   0
  24   6   2   27.01   18.88   0
 -17  -7   7  139.54   14.19   0
 -17   5   7   12.35   17.31   0
 -16  -6   6   69.07   15.82   0
 -16   4   6  767.11   20.68   0
 -15 -13   7   70.65   14.36   0
 -15  -3   5  114.46   16.31   0
 -15  -1   5  154.99   15.84   0
 -15   1   5  154.33   15.78   0
 -14 -12   6    3.42   16.85   0
 -13 -11   5  250.31   17.70   0
 -13   9   5  435.07   29.77   0
 -12 -16   6   23.06   13.89   0
 -11 -15   5  115.70   14.27   0
 -11  -5   3 1379.36   21.20   0
  -8 -16   4  940.15   19.13   0
  -8  -6   2 1593.01   22.61   0
  -6 -18   4   68.99   17.48   0
  -5 -21   5    7.20   20.40   0
  -5  -3   1  667.39   23.06   0
  -5   1   1 8119.42   74.29   0
  -4 -20   4   25.56   14.75   0
  -1 -19   3   22.73   17.66   0
  -1 -11   1 1616.13   26.27   0
   0 -22   4    7.13   17.72   0
   1 -13   1 1063.81   23.70   0
   1  23   5   86.49   16.98   0
   2  16   2  293.86   16.41   0
   4  22   4   26.33   14.49   0
   5  13   1   71.66   13.00   0
   6   8   0   22.79   14.23   0
   7 -15   1   33.93   19.02   0
   8   8   0 1443.80   21.53   0
   9 -15   1  894.00   30.92   0
  10   8   0   50.77   13.35   0
  13 -21   3    4.16   21.21   0
  13  13   1   57.13   15.23   0
  14   6   0  536.09   19.36   0
  15  19   3   36.28   16.17   0
  16  -6   0  859.24   29.63   0
  16   4   0   26.00   17.58   0
  17  11   1  159.90   17.73   0
  18  14   2   45.92   13.88   0
  19   9   1  192.93   18.11   0
  21   5   1   93.44   14.78   0
  22  10   2   49.58   15.57   0
 -17  -5   7   23.78   15.76   0
 -17   3   7   15.09   19.18   0
 -16  -4   6  704.87   19.44   0
 -16  -2   6    3.21   15.89   0
 -16   0   6    2.57   16.50   0
 -16   2   6    8.79   14.98   0
 -14  10   6   83.11   26.27   0
 -12  -8   4  270.42   14.81   0
 -11  -3   3 1025.39   19.21   0
 -11  -1   3  217.39   16.53   0
 -11   1   3  246.19   16.68   0
 -10 -18   6   24.58   14.45   0
 -10 -12   4  637.47   19.09   0
  -9 -17   5  302.72   15.51   0
  -8 -20   6   96.97   16.62   0
  -8  -4   2 3176.42   31.04   0
  -7 -19   5  108.64   15.54   0
  -7 -13   3  709.48   20.35   0
  -6 -10   2  240.89   14.97   0
  -5  -1   1 8672.89   64.52   0
  -5  15   3  642.84   23.97   0
  -4  12   2  182.00   18.49   0
  -2  14   2  769.57   21.65   0
  -2  20   4  685.35   20.70   0
  -1 -23   5   73.07   20.30   0
   0 -16   2   10.78   17.24   0
   1  19   3   24.58   14.17   0
   2  -6   0   51.79   22.68   0
   3  13   1  563.51   19.28   0
   4 -18   2  681.57   21.48   0
   4  -8   0 2867.52   50.44   0
   5 -21   3   26.05   18.14   0
   8  18   2  277.69   16.55   0
  10  18   2   77.85   15.30   0
  11 -21   3  181.17   22.85   0
  12 -18   2  161.31   25.94   0
  12   8   0  888.89   18.07   0
  15  13   1  146.87   16.13   0
  16  16   2   35.99   13.21   0
  18  -2   0  411.24   20.72   0
  18   0   0   10.91   16.66   0
  19 -11   1  160.77   29.99   0
  21   7   1   53.23   17.86   0
  23  -1   1  110.31   18.23   0
  23   1   1  133.54   18.54   0
 -17  -3   7   11.89   12.93   0
 -17  -1   7  198.48   16.66   0
 -17   1   7  170.15   17.93   0
 -15 -11   7   59.90   14.68   0
 -14 -10   6   67.32   16.89   0
 -13 -15   7  124.12   14.59   0
 -13  -9   5  416.62   15.60   0
 -12 -14   6   77.21   17.13   0
 -12  -6   4  916.35   19.96   0
 -12   6   4  861.42   26.17   0
 -11 -13   5  385.89   18.15   0
  -9  -9   3 1435.17   20.70   0
  -5 -15   3  696.27   17.68   0
  -4 -12   2  174.95   17.60   0
  -3 -17   3  409.25   17.17   0
  -3  17   3  436.39   19.13   0
  -2 -20   4  661.08   21.69   0
  -2 -14   2  764.76   21.91   0
   2 -22   4   17.17   18.12   0
   2   6   0   61.54   18.14   0
   2  22   4   13.82   15.77   0
   4   8   0 2927.73   30.81   0
   6 -18   2  153.81   17.24   0
   6  18   2  146.86   13.18   0
   7 -21   3  229.70   20.10   0
   7  21   3  227.85   16.22   0
   9 -21   3   32.00   20.10   0
   9  15   1  909.27   19.96   0
   9  21   3   27.91   13.75   0
  11  15   1  167.74   15.38   0
  11  21   3  150.86   14.41   0
  12  18   2  143.84   13.92   0
  13  21   3   23.80   16.18   0
  14   8   0  283.26   15.40   0
  16   6   0  857.57   19.06   0
  18  -4   0   11.76   18.95   0
  18   2   0  450.05   20.19   0
  18  16   2  179.22   17.68   0
  19  11   1  144.06   18.75   0
  20  14   2   26.42   14.89   0
  21  -9   1   30.37   23.10   0
  23  -3   1   13.64   17.13   0
  23   3   1   20.81   17.46   0
 -11 -17   7    0.86   13.41   0
  -8 -14   4  101.78   14.16   0
  -8  -2   2 3041.59   31.27   0
  -8   0   2    5.00   16.73   0
  -8   2   2 3052.62   38.56   0
  -7  13   3  702.42   32.57   0
  -4 -22   6   47.19   21.03   0
  -4 -18   4   57.26   18.37   0
  -3 -21   5  272.97   21.57   0
  -3  -7   1  875.08   21.14   0
  -1  23   5   92.84   17.55   0
   0  16   2   11.72   14.79   0
   1 -23   5   75.25   18.90   0
   1 -19   3   27.07   14.78   0
   3 -13   1  569.16   21.06   0
   4  18   2  641.36   18.83   0
   5  21   3   23.17   12.23   0
   7  15   1   24.72   12.86   0
   8 -18   2  266.71   22.50   0
   8  10   0  434.64   15.20   0
  10 -18   2   87.27   21.14   0
  10  10   0  473.48   16.14   0
  12  10   0  620.52   16.75   0
  13  15   1  158.23   13.56   0
  14  18   2   53.63   12.75   0
  16   8   0   18.20   17.59   0
  17  13   1   23.97   13.63   0
  18   4   0   -0.73   14.65   0
  21   9   1   16.28   16.07   0
  23  -5   1   50.04   20.38   0
  23   5   1   35.51   15.33   0
 -16  -8   8   90.24   17.97   0
 -15  -9   7    1.55   14.73   0
 -14  -8   6  221.38   17.89   0
 -13 -13   7   11.70   16.51   0
 -13  -7   5  210.58   14.39   0
 -12  -4   4   14.39   16.20   0
 -10 -16   6  398.69   16.04   0
 -10 -10   4  811.34   17.62   0
  -9 -15   5  137.38   13.67   0
  -9  -7   3  601.57   19.17   0
  -8 -18   6  217.40   18.72   0
  -8  20   6  131.07   28.21   0
  -7 -17   5  101.49   18.23   0
  -7 -11   3 1044.88   21.71   0
  -7  19   5  124.62   22.27   0
  -6 -20   6   33.36   20.09   0
  -6 -16   4   13.32   14.32   0
  -6  -8   2  552.02   17.07   0
  -5 -19   5  204.13   19.87   0
  -1  11   1 1300.37   25.08   0
  -1  19   3   30.02   13.84   0
   0  22   4   -6.41   15.91   0
   1  13   1 1142.24   21.74   0
   2 -16   2  293.74   19.01   0
   3  21   3  303.14   16.28   0
   4 -22   4   36.02   18.05   0
   5  15   1  422.12   15.26   0
   6  10   0   62.87   13.11   0
   6  24   4   73.40   16.60   0
  14  10   0  539.11   16.32   0
  15  15   1   61.13   12.48   0
  16  18   2   46.58   13.51   0
  18   6   0   51.81   14.58   0
  19  13   1   50.85   17.49   0
  20   0   0   35.06   17.24   0
  20   2   0  207.57   18.39   0
  21  11   1  119.40   20.15   0
  23   7   1   31.32   16.07   0
 -15  -7   7   52.32   17.64   0
 -15   9   7    1.39   24.52   0
 -13  -5   5  275.77   18.02   0
 -13   7   5  199.77   23.61   0
 -12 -12   6  298.02   15.32   0
 -12  -2   4  221.91   16.95   0
 -12   4   4   -2.55   16.84   0
 -11 -11   5  366.78   16.11   0
  -5 -13   3  234.92   17.78   0
  -5  21   5   40.37   19.06   0
  -1 -17   3  205.48   16.71   0
  -1  -9   1  151.19   17.72   0
   0 -20   4   53.62   15.34   0
   1 -11   1 1444.88   26.76   0
   2  18   2  243.83   17.36   0
   3 -23   5  124.43   19.79   0
   3 -19   3  282.30   19.40   0
   3  15   1  515.21   18.19   0
   4  10   0  318.64   16.52   0
   4  24   4  117.67   16.60   0
   6 -22   4   30.47   18.96   0
   8  20   2  167.48   15.70   0
  10  12   0  438.82   18.88   0
  10  20   2   -3.82   12.41   0
  12  12   0  118.56   16.32   0
  12  20   2  224.48   14.51   0
  16  -8   0   17.63   25.06   0
  16  10   0  258.66   18.56   0
  17  15   1  121.01   16.84   0
  18  -6   0   80.84   20.92   0
  18   8   0   18.85   17.10   0
  20  -2   0  212.46   17.81   0
  20   4   0   26.55   17.23   0
  23  -7   1   44.51   19.86   0
  23   9   1   58.10   20.28   0
 -16  -6   8  105.55   14.44   0
 -16   8   8   69.60   24.56   0
 -14  -6   6  101.49   13.83   0
 -14   8   6  239.61   25.01   0
 -13 -11   7   96.80   17.21   0
 -12   0   4 1032.47   21.55   0
 -12   2   4  214.55   16.24   0
 -11 -15   7   62.54   13.91   0
 -10  -8   4   26.19   16.08   0
  -9  -5   3  206.66   16.07   0
  -9  17   5  327.23   36.84   0
  -8 -12   4   77.71   14.44   0
  -6  10   2  296.88   31.98   0
  -6  18   4   67.19   21.71   0
  -4 -10   2 2333.31   26.27   0
  -4  20   4    9.85   17.56   0
  -3 -15   3  358.08   16.24   0
  -3  23   5  154.31   20.45   0
  -2 -22   6  203.38   18.10   0
  -2 -18   4   50.94   18.39   0
  -1 -21   5   55.28   17.39   0
   0 -14   2  782.25   22.65   0
   1  21   3  231.04   15.87   0
   2   8   0   87.65   14.64   0
   4 -16   2   35.65   19.41   0
   5 -23   5  120.71   20.01   0
   5 -13   1   62.61   19.26   0
   6  20   2   69.52   12.81   0
   7  17   1   78.85   15.97   0
   7  23   3   58.52   15.21   0
   8 -22   4  152.88   19.17   0
   8  12   0   88.57   13.60   0
   9  17   1  614.27   16.28   0
   9  23   3  202.28   14.65   0
  10 -22   4   84.68   22.06   0
  11  17   1   14.03   12.48   0
  13  17   1  181.60   14.03   0
  14  12   0  147.17   14.03   0
  14  20   2   10.89   12.90   0
  20  -4   0   38.07   19.65   0
  20   6   0  223.33   16.12   0
  21  13   1   68.63   18.38   0
 -16  -4   8    2.52   15.38   0
 -15  -5   7  293.38   17.74   0
 -14 -10   8  154.74   18.30   0
 -14  -4   6   74.03   15.87   0
 -13  -3   5   29.25   17.29   0
 -12 -14   8   57.93   17.13   0
 -12 -10   6   83.65   16.60   0
 -11  -9   5  119.17   17.69   0
 -10 -14   6  250.33   14.42   0
  -9 -17   7   59.47   14.77   0
  -9 -13   5   60.21   13.09   0
  -8 -16   6   11.47   17.50   0
  -7 -19   7   92.31   16.04   0
  -7  -9   3  215.82   17.89   0
  -6 -14   4  235.27   18.86   0
  -6  -6   2 3646.41   31.38   0
  -4 -20   6   24.69   17.14   0
  -4 -16   4  865.19   22.06   0
  -3 -19   5  245.88   21.21   0
  -3  -5   1 5732.47   45.77   0
  -3   9   1 1943.89   36.15   0
  -2 -12   2  255.39   15.10   0
  -2  16   2  316.05   18.89   0
  -2  22   4   20.02   18.45   0
   0   4   0  145.27   19.23   0
   2 -20   4  646.17   21.95   0
   2  24   4   27.87   16.07   0
   4  20   2  157.48   15.40   0
   5 -19   3  176.10   18.38   0
   5  17   1  703.83   19.21   0
   5  23   3  191.06   15.73   0
   6  12   0 3520.06   28.37   0
  11   1  -1  295.77   19.07   0
  11   3  -1 1321.43   24.17   0
  15  17   1   58.07   13.11   0
  16  12   0   15.33   14.14   0
  18  10   0  178.03   15.34   0
  19  15   1  121.85   14.34   0
  20   8   0   78.50   18.98   0
  22   0   0   11.81   20.63   0
  22   2   0  109.93   18.40   0
 -16  -2   8  103.29   16.73   0
 -16   6   8  114.53   21.10   0
 -15  -3   7  240.48   17.14   0
 -15   7   7   45.62   21.33   0
 -14  -2   6  169.81   16.33   0
 -13  -1   5  695.97   20.49   0
 -13   5   5  299.95   19.15   0
  -9  -3   3   13.55   14.91   0
  -7 -15   5  209.63   14.96   0
  -6 -18   6   80.94   15.40   0
  -5 -17   5  281.32   15.92   0
  -4  14   2  397.59   21.77   0
   0 -22   6  192.93   20.81   0
   0  18   2 1510.29   22.78   0
   1 -21   5   44.68   19.09   0
   1 -17   3  217.83   16.14   0
   1  15   1  385.69   17.45   0
   6  -8   0   29.66   26.92   0
   7 -19   3  171.80   20.85   0
   8  14   0  165.87   16.86   0
   9   1  -1  514.72   21.45   0
   9   3  -1  211.17   17.80   0
  10  14   0  416.01   15.19   0
  10  22   2  102.62   18.25   0
  11  -1  -1  263.66   21.78   0
  11   5  -1 1387.57   23.45   0
  12  14   0  243.59   14.19   0
  12  22   2   34.33   16.48   0
  13   1  -1  988.90   22.69   0
  13   3  -1  241.04   17.46   0
  13   5  -1  490.54   20.58   0
  14  14   0  200.11   15.91   0
  15 -19   3   24.56   23.99   0
  17  17   1  156.78   14.23   0
  18  12   0   33.01   17.65   0
  20  10   0  235.63   19.16   0
  22  -2   0   81.41   21.35   0
  22   4   0   17.92   14.33   0
  22   6   0  302.88   19.70   0
 -16   0   8   56.05   16.66   0
 -16   2   8  100.12   17.35   0
 -16   4   8    2.74   19.35   0
 -15  -1   7   -1.41   16.03   0
 -14  -8   8    8.39   17.95   0
 -14   0   6  860.95   20.01   0
 -14   6   6  107.32   18.38   0
 -13  -9   7  277.70   15.37   0
 -13   1   5  679.75   19.20   0
 -13   3   5   23.33   15.22   0
 -12  -8   6   27.03   16.44   0
 -11 -13   7  180.10   14.44   0
 -10 -12   6   53.90   15.53   0
 -10  -6   4  612.95   17.32   0
  -8 -10   4  499.64   19.20   0
  -8  16   4 1020.08   39.85   0
  -5 -11   3  205.82   18.28   0
  -5  17   3  623.82   24.78   0
  -3  19   3  313.15   19.20   0
  -1 -15   3  394.48   19.75   0
  -1  13   1 1073.50   22.13   0
  -1  21   3  256.72   18.75   0
   0 -18   4    8.63   18.23   0
   0  24   4  389.11   20.92   0
   2  10   0  406.74   18.15   0
   2  20   2   33.28   15.13   0
   3  17   1  460.98   18.67   0
   3  23   3   86.94   15.99   0
   4 -20   4   18.74   18.76   0
   4  12   0  239.16   13.84   0
   6 -16   2  211.02   18.17   0
   7 -13   1 1183.80   29.53   0
   8  22   2   99.15   13.98   0
   9 -19   3   74.79   20.59   0
   9  -1  -1  488.13   24.89   0
   9   5  -1  343.40   15.02   0
   9  19   1   34.57   13.19   0
  11   7  -1  286.78   18.21   0
  11  19   1  214.26   14.48   0
  13  -1  -1  958.02   23.65   0
  13   7  -1  459.14   19.08   0
  13  19   1  113.88   13.66   0
  15   1  -1   49.90   17.13   0
  15   3  -1  317.29   19.46   0
  15   5  -1  228.03   18.25   0
  15  19   1  100.00   16.16   0
  16 -16   2   27.94   29.01   0
  16  14   0  536.23   17.45   0
  19  17   1   60.13   14.91   0
  20  -6   0  240.79   22.26   0
  22   8   0   33.27   19.23   0
  23  -9   1   21.90   22.48   0
 -15   1   7   11.57   16.10   0
 -15   3   7  230.50   17.95   0
 -15   5   7  277.21   18.34   0
 -14   2   6  176.30   15.63   0
 -14   4   6   65.72   17.22   0
 -12 -12   8    6.48   14.03   0
 -11  -7   5  343.97   15.38   0
  -9 -15   7  316.54   15.58   0
  -9 -11   5  111.77   13.48   0
  -9  -1   3 2065.96   27.65   0
  -9   7   3  620.14   31.97   0
  -7 -17   7   35.61   17.99   0
  -6  -4   2  189.09   14.95   0
  -5 -19   7   69.94   16.58   0
  -4  -8   2   85.15   13.04   0
  -3 -13   3  559.52   17.68   0
  -2 -20   6   32.69   16.51   0
  -1 -19   5   99.24   20.08   0
  -1  -7   1 2315.29   33.30   0
   0   6   0    4.28   15.51   0
   2 -22   6  189.94   20.67   0
   2 -14   2  752.88   21.90   0
   3 -21   5  244.03   20.26   0
   3 -17   3  437.58   21.17   0
   3 -11   1 1416.02   27.80   0
   6  14   0   66.88   13.20   0
   6  22   2  312.84   14.47   0
   7   1  -1  582.84   23.80   0
   7   3  -1  899.62   21.72   0
   7   5  -1 2098.96   28.01   0
   7  19   1  294.04   14.17   0
   9   7  -1  493.11   16.07   0
  10  16   0   77.56   17.30   0
  11 -19   3  194.75   21.59   0
  12  16   0   65.85   15.07   0
  13 -19   3    9.95   22.16   0
  15  -1  -1   31.67   16.72   0
  15   7  -1  143.62   18.24   0
  17   1  -1  210.88   18.11   0
  17   3  -1  278.54   20.42   0
  17   5  -1  127.39   19.19   0
  17  19   1   77.14   14.47   0
  18  -8   0    6.44   25.94   0
  18  14   0  135.51   17.41   0
  20  12   0   12.43   16.09   0
  21 -11   1  110.71   32.95   0
  22  -4   0   20.90   20.16   0
  22  10   0   69.23   20.26   0
  24   2   0   70.06   18.31   0
  24   4   0   -2.52   17.43   0
 -14  -6   8  122.42   18.16   0
 -13  -7   7  357.03   15.62   0
 -11 -11   7  379.53   18.03   0
 -10 -14   8   81.71   17.23   0
 -10  -4   4  458.03   19.05   0
  -8 -14   6  131.99   14.15   0
  -7 -13   5  128.73   16.79   0
  -7  -7   3  108.39   13.76   0
  -6 -16   6  242.97   18.19   0
  -6 -12   4 1808.08   22.39   0
  -4 -18   6  305.41   16.84   0
  -4 -14   4   52.50   17.39   0
  -3 -17   5   39.26   18.49   0
  -3  -3   1 6772.23   56.05   0
  -2 -16   4   48.21   15.55   0
  -2 -10   2 2236.18   26.89   0
   0 -12   2   -3.05   16.75   0
   1  -9   1  152.55   19.56   0
   1  23   3   67.02   15.92   0
   4  22   2  181.58   15.82   0
   5  19   1  115.42   15.76   0
   5  25   3  126.95   17.07   0
   6 -20   4  449.25   21.54   0
   7   7  -1 1370.60   22.86   0
   8 -16   2   21.40   18.08   0
   8  16   0 1022.39   20.67   0
   9 -13   1    6.10   23.41   0
   9   9  -1 1342.49   23.19   0
  11  -3  -1 1321.32   30.98   0
  11   9  -1   92.36   14.07   0
  13  -3  -1  207.11   20.67   0
  13   9  -1  829.06   17.99   0
  14  16   0  128.96   13.29   0
  15   9  -1  172.93   18.32   0
  16  16   0   18.52   16.85   0
  17   7  -1  521.17   19.95   0
  20  14   0   77.21   18.71   0
  22  12   0   18.33   19.24   0
  24   0   0   41.07   17.70   0
  24   6   0  125.16   15.95   0
 -13  13   7    4.43   29.18   0
 -12 -10   8  138.94   18.91   0
 -12  -6   6  124.34   14.16   0
 -11  -5   5 1036.03   20.64   0
 -10 -10   6   39.25   17.30   0
  -9   1   3 2360.89   30.39   0
  -8 -16   8  254.56   16.36   0
  -8  -8   4 1049.44   21.46   0
  -5 -15   5  295.01   15.70   0
  -5  23   5  152.77   25.01   0
  -3  11   1 1345.31   28.93   0
  -2  18   2  245.55   18.08   0
   0 -20   6   23.38   21.03   0
   0   8   0 4621.76   43.50   0
   1  17   1  477.76   18.47   0
   2 -18   4   41.44   18.17   0
   2  -4   0 8763.39  107.60   0
   2  12   0 2892.33   29.25   0
   4 -22   6   49.66   20.31   0
   4  14   0   18.76   13.73   0
   5 -21   5   18.63   19.20   0
   6  16   0  127.96   15.89   0
   8 -20   4   38.92   22.06   0
   8  24   2   36.44   15.99   0
   9  21   1   38.27   15.92   0
  10 -16   2  777.15   29.72   0
  11  11  -1  337.08   18.44   0
  11  21   1  247.00   15.88   0
  13  11  -1  191.81   17.70   0
  13  21   1   35.78   13.32   0
  14 -16   2  578.82   33.20   0
  15  -3  -1  282.10   21.76   0
  15  11  -1  155.10   18.44   0
  15  21   1   66.58   13.07   0
  17  -1  -1  199.88   18.12   0
  17   9  -1  244.62   19.30   0
  18  16   0    4.10   13.50   0
  19   1  -1  147.86   17.25   0
  19   3  -1  200.31   18.22   0
  19   5  -1  104.67   18.05   0
  19   7  -1  249.53   18.68   0
  24  -2   0   65.17   17.67   0
 -15  -3   9  101.96   14.63   0
 -14  -4   8  158.30   15.71   0
 -13  -5   7   61.13   16.14   0
 -10  -2   4  897.90   20.74   0
  -9 -13   7   24.17   13.74   0
  -9  -9   5  247.73   15.30   0
  -9   3   3   11.33   18.29   0
  -9   5   3  178.52   21.60   0
  -7  21   5  154.83   28.27   0
  -6  -2   2 1198.47   25.73   0
  -5  -9   3  562.33   19.06   0
  -4  22   4   25.52   19.46   0
  -3 -19   7  157.87   17.86   0
  -2  24   4   25.85   19.66   0
  -1  15   1  382.74   17.35   0
   0  20   2    4.29   14.24   0
   1 -19   5   87.52   15.40   0
   1 -15   3  422.81   19.88   0
   3  19   1   65.27   16.13   0
   3  25   3   66.98   16.95   0
   4 -14   2  361.69   19.26   0
   5 -17   3  602.00   20.76   0
   5   3  -1  905.05   26.18   0
   5   5  -1 2273.89   30.46   0
   6  24   2   55.89   15.54   0
   7  -1  -1  596.81   25.46   0
   7   9  -1   74.37   13.16   0
   7  21   1  215.18   16.16   0
   9  -3  -1  188.76   24.87   0
   9  11  -1  415.48   16.29   0
  10  18   0  530.30   17.49   0
  11 -13   1  808.73   35.36   0
  12 -16   2   44.51   24.28   0
  12  18   0  173.89   13.86   0
  14  18   0  169.07   13.81   0
  16  18   0   30.32   16.84   0
  17  11  -1  148.35   18.31   0
  19   9  -1  191.13   18.32   0
  20  16   0    1.50   17.83   0
  22  -6   0  276.04   24.76   0
 -15  -1   9   81.29   17.42   0
 -12  -4   6  229.83   17.97   0
 -11  -9   7   31.92   14.08   0
 -11  -3   5  486.95   18.95   0
 -10 -12   8  163.90   17.55   0
 -10  10   4  876.99   39.38   0
  -8 -12   6  451.57   15.47   0
  -7 -15   7   11.05   13.91   0
  -7  -5   3 2933.76   27.37   0
  -6  20   4  424.92   24.70   0
  -5 -17   7  277.77   15.71   0
  -4  -6   2  829.54   21.58   0
  -4  16   2   45.60   19.41   0
  -3 -11   3  970.50   22.46   0
  -2 -18   6  130.70   19.77   0
  -1 -13   3  945.85   23.00   0
   0 -16   4 1299.34   24.69   0
   2  22   2  585.33   18.76   0
   4  -6   0  228.09   31.04   0
   5   7  -1 1523.96   23.27   0
   5  21   1   49.99   15.31   0
   7 -21   5  123.25   19.33   0
   7  11  -1 1149.65   21.87   0
   8  18   0   25.27   13.55   0
  10 -20   4  131.06   18.92   0
  11  13  -1  618.83   16.45   0
  12 -20   4   33.51   20.08   0
  13 -13   1   70.48   32.39   0
  13  13  -1   53.07   13.51   0
  15  13  -1  164.40   13.88   0
  17  -3  -1  290.46   20.97   0
  18  18   0   77.62   16.50   0
  19  -1  -1  144.26   17.11   0
  19  11  -1  169.01   18.81   0
  20  -8   0   74.67   26.82   0
  21   3  -1   97.81   19.20   0
  21   5  -1  108.59   18.48   0
  21   7  -1   50.25   18.60   0
  24  -4   0   -1.74   19.99   0
 -15   1   9   40.95   17.74   0
 -15   3   9   93.39   21.36   0
 -14  -2   8  137.40   13.64   0
 -13  -7   9  138.78   15.18   0
 -13  -3   7   46.11   12.91   0
 -12  -8   8  233.86   15.60   0
 -11 -11   9  114.21   14.89   0
 -10  -8   6  367.35   18.46   0
 -10   0   4    9.84   15.55   0
  -8 -14   8   63.30   17.93   0
  -7 -11   5  556.71   17.06   0
  -7  15   3  204.84   28.45   0
  -6 -14   6  272.75   15.00   0
  -6 -10   4  322.11   16.24   0
  -4 -18   8   31.13   20.05   0
  -4 -16   6    7.74   14.67   0
  -3  21   3  302.12   17.80   0
  -2 -14   4  112.93   17.74   0
  -1 -17   5  235.16   16.23   0
  -1  23   3   58.17   16.59   0
   0  10   0   15.14   16.18   0
   2 -20   6    4.79   18.99   0
   2  14   0  350.28   18.31   0
   3 -19   5  288.53   20.59   0
   4 -18   4   57.70   17.99   0
   4  16   0 2820.66   24.91   0
   4  24   2   20.28   13.84   0
   5 -11   1  342.75   23.01   0
   5   1  -1 7307.70   61.48   0
   5   9  -1 1465.25   23.07   0
   6  18   0  172.88   16.69   0
   7 -17   3   61.01   19.68   0
   9 -21   5   18.80   19.22   0
   9  13  -1    2.15   13.69   0
   9  23   1  142.95   17.20   0
  11  23   1  178.51   14.81   0
  12  20   0   38.23   15.52   0
  14  20   0  127.94   16.88   0
  17  13  -1   58.90   14.05   0
  21   1  -1  127.54   18.24   0
  21   9  -1   17.77   16.12   0
 -14   0   8   12.52   15.02   0
 -14  10   8  170.72   25.24   0
 -13  -1   7  349.98   17.14   0
 -12  -2   6  211.44   17.98   0
 -12  12   6  317.77   29.45   0
 -11  -7   7   53.30   16.76   0
 -11  -1   5  201.86   16.88   0
  -9 -13   9   80.44   18.69   0
  -9 -11   7   23.98   13.78   0
  -9  -7   5  301.11   14.94   0
  -8  -6   4  718.71   17.22   0
  -6 -16   8   24.20   14.60   0
  -6  12   2    2.15   26.01   0
  -5 -13   5  196.92   15.09   0
  -5  19   3  180.26   21.71   0
  -4 -12   4  250.57   15.17   0
  -3 -15   5  429.35   17.66   0
  -1 -19   7   21.99   18.59   0
   1  19   1  398.89   17.95   0
   1  25   3  102.98   17.84   0
   2 -12   2  285.02   19.12   0
   7  13  -1 1261.34   21.84   0
   7  23   1   75.91   17.29   0
  10  20   0   88.01   14.04   0
  11  15  -1  183.87   13.56   0
  13  -5  -1  482.94   29.29   0
  13  15  -1  178.82   13.60   0
  15  15  -1   87.58   13.74   0
  16  20   0   43.13   13.11   0
  17  15  -1  116.53   17.22   0
  19  -3  -1  188.26   21.67   0
  19  13  -1   43.36   14.57   0
  21  -1  -1  115.40   17.81   0
  21  11  -1  134.82   18.09   0
  23   3  -1   29.38   16.98   0
  23   5  -1   63.50   18.43   0
  23   7  -1   81.95   18.91   0
 -14   2   8  142.28   17.59   0
 -13  -5   9   35.74   15.10   0
 -13  11   7  127.57   24.89   0
 -12  -6   8  129.87   13.86   0
 -11  -9   9   45.91   17.24   0
 -11  11   5  359.24   30.85   0
 -10 -10   8   86.18   13.74   0
 -10   2   4  766.93   20.70   0
  -8 -10   6  794.74   20.53   0
  -7 -13   7  185.88   14.46   0
  -7  -3   3  504.65   19.17   0
  -6   0   2 4251.97   43.36   0
  -5 -15   7  211.44   19.14   0
  -5  -7   3 1805.07   25.52   0
  -3 -17   7  153.57   16.30   0
  -3  -1   1 1798.84   36.30   0
  -3  13   1  554.03   21.59   0
  -2  -8   2  932.42   19.98   0
  -2  20   2   43.03   17.34   0
  -1  -5   1 2897.47   38.65   0
  -1  17   1  483.98   18.16   0
   0 -18   6  708.31   22.34   0
   0 -10   2 2119.70   28.99   0
   0  12   0   78.17   16.22   0
   0  22   2   73.90   15.38   0
   3 -15   3  360.61   16.90   0
   3  21   1  397.15   16.80   0
   4 -20   6   17.12   19.14   0
   5  11  -1  311.82   14.85   0
   6 -18   4   63.16   17.94   0
   6 -14   2  986.19   24.69   0
   8  20   0  203.21   13.46   0
   9 -17   3  573.30   23.69   0
   9  15  -1  823.66   17.12   0
  13  17  -1  168.28   16.59   0
  15  -5  -1  225.96   23.35   0
  19  15  -1  149.64   18.68   0
  21  13  -1   27.27   16.35   0
  23   1  -1  114.85   18.85   0
  23   9  -1   40.24   14.95   0
 -14   4   8  172.12   17.84   0
 -14   6   8  123.39   19.82   0
 -14   8   8   21.16   18.96   0
 -13   1   7  328.52   16.11   0
 -12   0   6    8.38   17.16   0
 -11   1   5  198.43   16.96   0
 -10  -6   6  448.80   15.73   0
 -10   4   4  453.39   20.82   0
 -10   8   4   40.46   23.45   0
  -8 -12   8   39.07   16.52   0
  -7  -9   5   65.89   17.42   0
  -6  -8   4  108.11   17.53   0
  -2 -18   8   38.64   20.29   0
  -2 -16   6    0.96   19.17   0
   1 -17   5  259.33   16.30   0
   2 -16   4   42.46   15.70   0
   2  16   0   19.66   15.75   0
   2  24   2   36.70   15.41   0
   3  -9   1 1672.68   33.30   0
   4  18   0   31.02   13.61   0
   5 -19   5  227.78   20.05   0
   5  13  -1   46.17   16.41   0
   5  23   1   37.22   14.93   0
   6  20   0 1130.64   20.25   0
   7  15  -1   53.37   15.49   0
  10  22   0   49.93   16.90   0
  11  -5  -1 1377.45   39.77   0
  11  17  -1   15.63   12.07   0
  12  22   0  143.13   14.63   0
  14   6  -2  271.04   18.77   0
  15  17  -1   55.88   13.24   0
  17  -5  -1  118.93   23.47   0
  17  17  -1  144.94   13.99   0
  21  -3  -1   98.76   19.83   0
  24  -6   0  114.35   19.94   0
 -13  -3   9   89.52   13.40   0
 -13   3   7   45.15   15.64   0
 -13   9   7  293.35   23.51   0
 -12  -4   8   20.55   16.04   0
 -12   2   6  205.62   15.83   0
 -11  -5   7  421.08   18.21   0
 -10   6   4  570.72   24.09   0
  -9 -11   9   73.69   14.55   0
  -9  -9   7  291.55   14.87   0
  -9  -5   5  506.40   16.23   0
  -8  -4   4  142.76   13.82   0
  -6 -14   8   50.70   17.83   0
  -6 -12   6   54.62   13.23   0
  -4 -16   8  265.41   19.86   0
  -4 -14   6  584.12   17.25   0
  -4  -4   2  256.15   19.44   0
  -4  24   4  146.24   23.38   0
  -3  -9   3  747.85   20.25   0
  -1 -15   5  584.43   21.27   0
   1 -19   7   31.01   17.19   0
   1 -13   3  995.78   22.36   0
   1  -7   1 2265.87   35.73   0
   3   5  -1 3567.15   36.51   0
   3   7  -1  858.91   20.52   0
   3   9  -1 1991.04   26.24   0
   6 -20   6   56.13   18.84   0
   8 -18   4  168.66   20.64   0
   9  17  -1  543.57   16.17   0
  11 -17   3    4.52   20.21   0
  12   4  -2 1003.51   22.82   0
  12   6  -2  520.61   17.35   0
  12   8  -2   -0.14   13.26   0
  14   4  -2   56.24   17.51   0
  14   8  -2  703.30   18.03   0
  14  10  -2  299.17   18.54   0
  15  19  -1   88.29   17.19   0
  16   4  -2 1073.00   24.53   0
  16   6  -2   54.29   15.77   0
  16   8  -2   13.80   14.97   0
  16  10  -2   23.56   17.88   0
  17 -17   3   45.11   24.20   0
  18   6  -2    5.94   17.57   0
  19  17  -1   75.30   14.61   0
  22  -8   0   -1.04   22.47   0
  23  -1  -1  124.35   18.46   0
 -13  -1   9  135.66   16.73   0
 -13   5   7   34.85   15.66   0
 -13   7   7  389.18   19.91   0
 -12   4   6  227.82   18.50   0
 -12  10   6   91.17   21.74   0
 -11  -7   9  155.25   15.70   0
 -11   3   5  494.64   18.83   0
 -10  -8   8   22.07   13.91   0
  -8  18   4  177.04   34.28   0
  -7 -13   9  142.57   15.31   0
  -7 -11   7  216.25   16.81   0
  -6   2   2 1173.71   31.34   0
  -5 -15   9  233.84   19.02   0
  -5 -11   5  370.77   16.03   0
  -4 -10   4  248.23   15.69   0
  -4  18   2  730.26   23.13   0
  -3 -13   5  739.80   18.05   0
  -3  15   1  500.12   20.39   0
  -3  23   3   92.09   19.42   0
  -2 -12   4 1173.78   22.32   0
  -1 -17   7  144.55   19.38   0
  -1 -11   3  480.37   16.71   0
  -1  25   3   94.81   17.52   0
   0 -14   4   23.29   14.01   0
   0  14   0    9.91   15.20   0
   1  21   1  441.42   16.20   0
   2 -18   6  158.37   19.85   0
   3  11  -1 1511.52   22.72   0
   3  23   1  398.27   17.46   0
   4  20   0   12.23   15.34   0
   5 -15   3  669.30   21.60   0
   5  15  -1  513.56   18.55   0
   7 -19   5  132.89   19.75   0
   7 -11   1 1144.81   31.34   0
   7  -3  -1  762.00   33.42   0
   7  17  -1   46.41   16.83   0
   7  25   1   12.08   13.41   0
   8 -14   2  107.70   20.20   0
   8  22   0  226.06   14.11   0
  10   6  -2  721.70   19.90   0
  10   8  -2 1591.08   21.94   0
  11  19  -1  215.48   14.48   0
  12  10  -2  240.36   15.40   0
  12  12  -2  670.39   19.48   0
  13 -17   3  344.25   25.76   0
  13  19  -1  143.38   13.49   0
  14   2  -2  253.45   18.29   0
  14  12  -2   51.89   16.89   0
  15 -17   3  109.16   22.58   0
  16   2  -2   22.25   17.68   0
  16  12  -2  574.63   20.31   0
  17  19  -1   74.67   13.51   0
  18   4  -2   30.07   17.85   0
  18   8  -2  310.90   17.50   0
  18  10  -2   26.29   17.92   0
  19  -5  -1  129.64   24.41   0
 -12  -2   8  220.19   17.08   0
 -12   6   6  120.72   18.85   0
 -12   8   6   34.86   20.92   0
 -11  -3   7  435.28   18.09   0
 -11   5   5 1019.76   24.38   0
 -11   7   5  333.10   21.42   0
 -11   9   5  116.79   21.41   0
 -10  -4   6   64.07   14.69   0
  -8  -8   6   25.00   14.32   0
  -7  -1   3  117.73   17.26   0
  -6  22   4   14.19   23.31   0
  -5 -13   7  164.48   16.60   0
  -3 -15   7   62.42   18.95   0
  -1  19   1  398.65   17.49   0
   0 -18   8   16.09   21.13   0
   0  24   2    1.65   18.52   0
   2  18   0  389.35   18.62   0
   3 -19   7  169.21   20.98   0
   3 -17   5   53.33   18.22   0
   3   3  -1 3999.80   43.09   0
   4 -16   4  848.76   23.28   0
   4 -12   2  183.27   18.09   0
   5  -1  -1 6888.34   71.68   0
   5  25   1  156.40   15.97   0
   6  22   0   26.37   15.40   0
   8 -20   6  117.48   19.35   0
   8  -8   0 1649.23   60.67   0
   9  19  -1   52.63   13.27   0
  10 -18   4  148.25   21.68   0
  10   4  -2  118.24   13.78   0
  10  10  -2  484.83   16.71   0
  10  12  -2  172.26   17.61   0
  10  24   0   26.21   16.53   0
  12   2  -2  124.57   14.74   0
  14  14  -2  418.38   17.32   0
  16  14  -2  120.58   18.56   0
  18   2  -2   62.64   17.49   0
  18  12  -2   20.92   14.73   0
  20   4  -2  433.30   19.66   0
  20   6  -2    4.10   14.48   0
  20   8  -2   19.36   14.59   0
  20  10  -2   36.46   15.61   0
  23  -3  -1   11.74   20.08   0
 -13   1   9  165.81   17.08   0
 -11  -5   9  134.22   18.29   0
 -10  -6   8  131.94   16.60   0
  -9  -9   9  169.33   14.82   0
  -9  -7   7  527.74   19.87   0
  -9  -3   5 1074.83   19.29   0
  -8 -10   8   82.84   14.43   0
  -8  -2   4  480.88   18.59   0
  -7  -7   5  338.86   15.32   0
  -6 -10   6  869.91   19.74   0
  -6  14   2 1061.45   32.64   0
  -5  -5   3   60.34   15.89   0
  -5  21   3   23.65   20.65   0
  -2 -16   8   16.94   18.80   0
  -2  22   2  616.31   21.30   0
   0 -16   6    6.97   15.19   0
   3  13  -1  507.02   19.17   0
   5  17  -1  698.69   19.09   0
   8   6  -2 1489.84   23.08   0
   8   8  -2   25.91   13.49   0
   8  10  -2  923.10   21.19   0
   8  24   0   83.26   17.01   0
   9 -19   5   58.78   19.54   0
  10   2  -2  903.39   23.25   0
  11  21  -1  229.66   17.61   0
  12  14  -2  356.70   14.61   0
  13  21  -1   32.73   13.47   0
  14   0  -2 2088.66   28.84   0
  15  21  -1  137.46   14.69   0
  16   0  -2   12.30   16.76   0
  18  14  -2   20.15   14.69   0
  20   2  -2  123.35   17.68   0
  20  12  -2  220.29   17.20   0
  20  14  -2   18.99   18.63   0
  22   4  -2    7.23   17.46   0
  22   6  -2   18.13   18.82   0
  22   8  -2  164.00   18.58   0
  22  10  -2   -1.99   18.54   0
 -13   3   9   86.88   16.91   0
 -12  -2  10   98.20   17.04   0
 -12   0   8  265.18   17.17   0
 -11  17   7    3.18   40.42   0
 -10  -2   6  117.87   16.94   0
  -7 -11   9  212.81   17.67   0
  -7  17   3   59.87   27.61   0
  -6 -12   8  326.30   15.36   0
  -6  -6   4  666.93   17.03   0
  -4 -14   8   26.94   14.55   0
  -4 -12   6   27.56   16.40   0
  -2 -14   6  470.31   17.35   0
  -2  -6   2 1756.15   28.04   0
   0  16   0 1501.44   22.87   0
   1 -17   7  115.78   19.80   0
   1 -15   5  571.87   20.83   0
   3 -13   3  568.16   20.43   0
   4 -18   6  305.34   16.61   0
   4  22   0   46.75   15.02   0
   5 -19   7   92.64   19.83   0
   7 -15   3  213.52   21.01   0
   7  19  -1  316.41   14.54   0
   8   4  -2 2401.22   29.13   0
   8  12  -2  824.67   18.30   0
   9  21  -1   29.07   16.06   0
  10 -20   6   19.61   19.13   0
  10 -14   2  188.65   24.11   0
  10  14  -2  218.44   14.07   0
  11 -19   5  132.24   18.80   0
  12 -18   4   51.64   18.28   0
  12   0  -2    8.03   16.75   0
  12  16  -2   43.43   15.03   0
  14 -18   4  223.73   21.61   0
  14  16  -2  551.82   16.27   0
  16 -18   4   71.21   22.02   0
  16  16  -2   33.32   13.39   0
  18   0  -2  361.98   18.21   0
  18  16  -2  214.21   15.43   0
  21  -5  -1  104.73   20.30   0
 -13   5   9   32.22   16.85   0
 -11  -3   9  339.37   18.58   0
 -11  -1   7   53.74   16.13   0
 -10  -6  10  105.00   17.69   0
  -8  -6   6  353.92   18.00   0
  -7  -9   7  349.97   15.61   0
  -5 -13   9   34.59   14.55   0
  -5  -9   5  813.82   18.68   0
  -4  20   2  144.64   20.55   0
  -3 -15   9   86.22   15.38   0
  -3  17   1  458.25   20.04   0
  -2   8   0   86.63   20.88   0
  -2  10   0  489.04   23.13   0
  -1 -13   5  358.90   19.37   0
   0  -8   2    5.72   16.84   0
   1  23   1  123.24   16.16   0
   2 -18   8   54.57   17.24   0
   2 -14   4  106.08   15.95   0
   2 -10   2 2321.45   30.72   0
   2  20   0  380.68   17.14   0
   3  15  -1  572.59   16.51   0
   3  25   1   10.74   14.85   0
   5 -17   5  299.73   19.71   0
   6 -16   4   24.93   17.77   0
   6  24   0   92.85   15.16   0
   8  14  -2  128.96   16.94   0
  10  16  -2  882.38   16.70   0
  13 -19   5   94.52   21.73   0
  14  18  -2   38.86   16.57   0
  16  18  -2   37.03   14.06   0
  20 -14   2    5.70   31.53   0
  20   0  -2    4.03   15.86   0
  22   2  -2   51.05   18.07   0
  24   4  -2  147.64   19.02   0
  24   6  -2   18.48   15.10   0
 -13   7   9  188.52   19.27   0
 -13   9   9   95.84   22.48   0
 -12   0  10   11.23   17.07   0
 -12   2   8  213.15   16.80   0
 -10  -4   8  331.11   17.35   0
  -9  -7   9  113.51   14.49   0
  -9  -5   7  137.68   16.94   0
  -9  -1   5  939.49   21.09   0
  -8  -8   8  517.86   16.20   0
  -7   1   3  107.40   17.85   0
  -5 -11   7  303.47   16.74   0
  -4  -8   4 2462.02   24.78   0
  -3 -13   7  326.75   18.48   0
  -3 -11   5  761.08   17.88   0
  -3  -7   3 1067.49   19.88   0
  -3  25   3   97.07   20.32   0
  -2  12   0 2898.75   33.75   0
  -1 -15   7  109.88   15.94   0
  -1  21   1  432.85   17.50   0
   0 -12   4  350.88   20.52   0
   0  18   0   18.90   15.57   0
   1 -11   3  465.31   19.04   0
   2 -16   6   19.29   18.23   0
   5  19  -1   90.25   13.24   0
   6 -18   6  127.35   19.05   0
   6   8  -2  384.50   15.82   0
   6  10  -2  263.27   14.98   0
   7  21  -1  250.57   14.39   0
   9  -5  -1  361.24   34.12   0
  11  23  -1  214.04   15.20   0
  12  18  -2  166.30   14.00   0
  16  -2  -2   14.85   19.12   0
 -12   4   8   34.05   17.85   0
 -12  14   8   74.05   27.67   0
 -11   1   7   57.43   15.59   0
 -10   0   6  654.99   20.29   0
  -8  -8  10   22.77   16.63   0
  -8   0   4 2015.85   26.79   0
  -7  -9   9   85.42   16.63   0
  -7  -5   5 1058.96   19.06   0
  -6 -10   8  173.24   17.02   0
  -6  -8   6  170.27   17.44   0
  -6   4   2  174.05   24.89   0
  -4  -2   2 3034.98   35.57   0
  -2 -10   4  309.20   15.78   0
  -2   6   0   60.78   22.75   0
  -2  24   2   28.80   18.52   0
  -1  -9   3  406.02   15.51   0
   0 -16   8 1017.66   22.80   0
   0  26   2  510.11   20.33   0
   1   7  -1 2215.34   31.62   0
   1   9  -1  166.03   14.85   0
   1  11  -1 1708.81   25.34   0
   3 -17   7  180.78   20.37   0
   3  17  -1  515.00   16.64   0
   4 -18   8   29.24   20.61   0
   4  24   0  376.72   16.90   0
   5  -9   1 1577.14   33.57   0
   6 -12   2    1.84   19.26   0
   6   6  -2 4675.62   35.01   0
   6  12  -2    5.52   13.67   0
   6  14  -2 1045.74   20.71   0
   7 -19   7   95.18   16.75   0
   7 -17   5   86.75   17.81   0
   8   2  -2 2948.88   32.17   0
   8  16  -2   12.01   14.33   0
   9 -15   3  481.84   22.45   0
   9 -11   1  486.92   28.68   0
   9  23  -1  147.75   14.02   0
  10   0  -2 2172.46   31.11   0
  10  18  -2  127.61   13.31   0
  12 -14   2  347.35   26.72   0
  12  20  -2  220.76   16.99   0
  14  -2  -2  255.77   20.98   0
  14  20  -2   28.94   13.48   0
  18  -2  -2   65.64   19.20   0
  22   0  -2  436.11   21.14   0
  23  -5  -1   55.40   19.25   0
  24   2  -2   20.76   17.95   0
 -12   2  10   78.57   14.55   0
 -11  -1   9    5.70   12.96   0
 -10  -4  10   18.98   14.24   0
  -8  -4   6  362.38   17.96   0
  -6 -10  10  146.52   17.67   0
  -6  -4   4 2942.51   28.08   0
  -6  16   2  240.68   24.09   0
  -5 -11   9   97.33   17.62   0
  -5  -3   3  880.49   21.52   0
  -4 -12   8   43.58   13.70   0
  -4 -10   6  223.37   17.62   0
  -3 -13   9  192.23   18.20   0
  -2 -14   8   23.48   14.47   0
  -2  14   0  333.33   19.32   0
  -1 -15   9   90.08   15.95   0
  -1  -3   1  585.24   21.66   0
   0 -14   6  349.00   16.85   0
   1  13  -1 1135.61   21.34   0
   1  25   1  114.66   15.98   0
   2  22   0   45.05   12.56   0
   3 -15   5  398.27   17.71   0
   3   1  -1 2009.26   37.31   0
   5  21  -1   52.97   15.63   0
   6   4  -2  163.23   17.90   0
   7  23  -1   43.77   16.65   0
   8 -18   6  231.69   20.60   0
   8 -16   4  994.94   23.76   0
   8  18  -2  229.90   17.44   0
  10  20  -2    6.68   16.00   0
  13   9  -3  168.70   18.01   0
  13  11  -3  312.91   19.68   0
  15  -7  -1  156.77   28.72   0
  15   7  -3   78.87   18.76   0
  15   9  -3   16.72   15.09   0
  15  11  -3  383.89   16.59   0
  15  13  -3  126.09   17.29   0
  17  -7  -1  518.04   31.05   0
  17   7  -3  334.58   19.00   0
  17   9  -3  360.91   16.03   0
  17  11  -3  181.81   15.14   0
  17  13  -3   47.35   17.50   0
  19   7  -3   35.86   17.61   0
  19   9  -3   25.88   18.05   0
  19  11  -3   67.35   19.95   0
  20  -2  -2  138.19   19.67   0
 -12   6   8  178.78   17.88   0
 -12   8   8  236.92   20.61   0
 -12  12   8   13.17   23.48   0
 -11   3   7  506.20   17.99   0
 -10  -2   8  589.28   15.86   0
  -9  -5   9  148.39   14.61   0
  -9  -3   7   72.53   16.57   0
  -9   1   5  983.66   20.97   0
  -8  -6   8  465.05   16.20   0
  -7  -7   7   98.32   15.00   0
  -6  24   4   73.99   26.87   0
  -5  -7   5 1025.73   21.48   0
  -5  23   3  209.92   22.71   0
  -4 -12  10   54.73   13.82   0
  -3   1   1 1714.08   42.70   0
  -3  19   1   54.75   14.81   0
  -2 -12   6   56.87   14.09   0
  -1  23   1  115.89   18.85   0
   0  20   0   54.58   15.12   0
   1 -15   7  129.76   19.16   0
   1  15  -1  370.20   17.70   0
   2 -16   8   10.62   21.17   0
   3  19  -1   12.86   13.48   0
   4 -16   6   25.72   17.94   0
   4 -14   4   58.09   16.13   0
   5 -13   3  255.73   18.42   0
   6  16  -2  259.51   13.87   0
  11   9  -3  314.55   18.39   0
  11  11  -3  875.23   20.43   0
  12  -2  -2  141.35   17.95   0
  12  22  -2    7.31   16.46   0
  13   7  -3  878.53   18.43   0
  13  13  -3   44.55   14.30   0
  14 -14   2  458.53   30.54   0
  15   5  -3  333.14   20.69   0
  15  15  -3   86.63   17.14   0
  17   5  -3   44.25   14.66   0
  17  15  -3   81.37   14.83   0
  18 -14   2   38.98   26.83   0
  19  -7  -1  274.10   28.50   0
  19   5  -3  193.44   18.80   0
  19  13  -3  141.30   16.84   0
  19  15  -3   24.53   18.21   0
  21   7  -3   63.39   18.23   0
  21   9  -3   83.12   16.39   0
  21  11  -3   65.47   16.24   0
  24   0  -2    4.75   17.58   0
 -12  10   8  157.67   20.17   0
 -11   1   9   24.49   15.75   0
 -10  -2  10   58.98   13.68   0
 -10   2   6  105.53   15.71   0
  -8  -6  10  121.31   15.28   0
  -8   2   4  489.17   21.30   0
  -5  -9   7  455.09   15.37   0
  -5  11   1  356.96   25.95   0
  -4  22   2  209.12   19.12   0
  -2  16   0   18.21   17.67   0
  -1 -13   7   52.06   18.44   0
   1 -13   5  301.53   16.37   0
   1   5  -1 3216.67   37.97   0
   4   8  -2   93.13   15.77   0
   4  10  -2 1958.16   22.71   0
   4  12  -2  192.71   17.12   0
   4  26   0   16.84   16.33   0
   5 -17   7  264.03   17.31   0
   5  23  -1   74.04   16.29   0
   6  18  -2  151.34   16.85   0
   8  20  -2  145.04   14.41   0
   9 -17   5  300.35   20.29   0
  10 -18   6    1.38   18.85   0
  10 -16   4    0.35   19.88   0
  10  22  -2  133.71   17.07   0
  11 -15   3   54.66   20.45   0
  11   7  -3  459.04   16.66   0
  11  13  -3  798.87   17.25   0
  13   5  -3  380.82   16.53   0
  13  15  -3  466.42   15.55   0
  15   3  -3  300.42   20.07   0
  15  17  -3  102.72   17.51   0
  16 -14   2  156.99   28.79   0
  17   3  -3   84.77   18.86   0
  17  17  -3   63.13   14.23   0
  21   5  -3   70.12   18.09   0
  22  -2  -2   42.17   17.77   0
  23   7  -3   37.13   18.98   0
 -11   5   7  456.51   17.02   0
 -11  15   7   82.66   27.55   0
 -10   0   8   16.69   15.14   0
  -9  -3   9   47.52   16.24   0
  -8  20   4   47.47   33.53   0
  -7  -7   9   18.57   13.34   0
  -7  -3   5  611.03   16.62   0
  -7   3   3  482.81   20.86   0
  -7  19   3  196.36   27.46   0
  -6  -8   8   16.31   12.87   0
  -6  -8  10   90.94   17.22   0
  -6  -6   6 1000.23   20.92   0
  -5   9   1 1587.81   45.82   0
  -4  -6   4   33.66   13.29   0
  -3 -11   7  460.85   16.32   0
  -3  -9   5  847.96   18.33   0
  -1 -11   5  402.54   16.31   0
   0 -14   8  -12.56   14.66   0
   1 -15   9   95.28   16.43   0
   1  17  -1  529.22   18.23   0
   2 -14   6  535.88   20.45   0
   2 -12   4 1221.97   23.56   0
   2  24   0   -3.30   14.44   0
   3  -7   1  861.31   26.90   0
   3  21  -1  446.07   16.94   0
   4 -10   2 2060.78   30.27   0
   4  14  -2  442.20   15.97   0
   5 -15   5  385.39   20.30   0
   7  25  -1   26.57   13.77   0
   8   0  -2    2.32   17.99   0
   9   9  -3 1256.37   22.27   0
   9  11  -3    9.31   16.71   0
   9  13  -3   40.97   15.76   0
  11   5  -3 1438.89   24.67   0
  11  15  -3   95.60   12.70   0
  13  -7  -1  471.10   40.58   0
  13   3  -3  321.31   19.18   0
  13  17  -3  363.73   15.30   0
  15  19  -3   68.21   16.79   0
  19   3  -3  243.17   18.13   0
  21  -7  -1   49.40   26.06   0
  21   3  -3   27.79   17.79   0
  23   5  -3   32.17   17.97   0
 -11   3   9  356.10   18.01   0
 -11   7   7   70.90   17.15   0
 -10   0  10  262.06   17.19   0
 -10   4   6   64.37   15.36   0
  -9  -1   7  467.99   18.87   0
  -9   3   5 1046.71   21.43   0
  -8  -4   8  143.18   17.05   0
  -8  -2   6  467.34   18.29   0
  -7  -5   7  401.19   18.26   0
  -5  -9   9  173.30   14.68   0
  -5  13   1   75.40   19.32   0
  -4 -10   8  209.20   14.39   0
  -4 -10  10  175.67   17.70   0
  -3 -11   9  213.69   17.82   0
  -3  -5   3 1204.47   23.16   0
  -3  21   1  404.44   19.07   0
  -2 -12   8  628.26   18.13   0
  -2 -12  10   -2.37   17.41   0
  -2  -8   4   30.40   15.97   0
  -2  -4   2  101.95   14.86   0
  -2  18   0  391.04   19.09   0
  -1 -13   9   -9.38   14.04   0
   0 -10   4    2.13   16.65   0
   0  22   0    1.95   14.55   0
   1  -5   1 2574.29   39.22   0
   3 -15   7   83.97   18.08   0
   3 -11   3  945.04   22.03   0
   4 -16   8  270.10   22.27   0
   4   6  -2  585.73   17.34   0
   4  16  -2   44.91   13.07   0
   6 -16   6  236.88   19.77   0
   6 -14   4  214.47   19.07   0
   6   2  -2 1213.26   26.75   0
   6  20  -2  101.07   16.45   0
   7 -17   7   31.85   18.66   0
   8 -12   2  708.12   24.27   0
   8  22  -2   97.45   14.18   0
   9   7  -3  760.45   20.72   0
   9  15  -3  529.10   17.84   0
  11 -17   5   26.23   19.17   0
  11  17  -3   16.78   12.66   0
  12 -18   6  118.63   19.51   0
  12 -16   4  194.58   22.31   0
  13 -15   3  483.98   23.24   0
  13  19  -3   20.67   12.88   0
  16  -4  -2 1094.08   29.97   0
  18  -4  -2   32.70   23.80   0
  24  -2  -2   23.30   19.21   0
 -11   5   9  145.72   16.93   0
 -11   9   7   26.90   17.59   0
 -11  13   7  247.55   25.22   0
  -8  -4  10   74.54   14.51   0
  -6  -2   4  187.50   14.14   0
  -6  18   2  177.07   23.17   0
  -5  15   1  439.41   22.63   0
  -4  -8   6   37.70   14.15   0
  -2 -10   6  842.37   20.53   0
  -1  25   1  113.74   16.31   0
   0 -12   6    1.82   14.48   0
   1  19  -1  434.54   18.22   0
   3  23  -1  392.71   16.70   0
   4  18  -2  785.54   19.57   0
   5  25  -1  150.80   15.66   0
   7 -13   3  729.23   21.69   0
   9  17  -3  601.05   15.79   0
  10  -2  -2  947.11   25.70   0
  11   3  -3 1160.10   23.35   0
  11  19  -3  208.73   13.59   0
  13 -17   5  212.48   22.53   0
  13  21  -3    9.43   17.22   0
  15   1  -3  204.35   18.07   0
  17   1  -3  876.12   22.04   0
  19   1  -3  247.72   18.61   0
  20  -4  -2  441.15   22.99   0
  23   3  -3   45.65   17.23   0
 -11  11   7  411.26   21.48   0
 -10   2   8  558.16   15.58   0
 -10   2  10   46.54   15.80   0
 -10   6   6  434.54   19.32   0
  -9  -1   9  354.77   17.43   0
  -8   4   4  151.36   18.42   0
  -7  -5   9  330.52   15.60   0
  -6  -6   8   87.01   16.75   0
  -5  -7   7  209.46   14.50   0
  -5  -5   5  145.15   13.96   0
  -5  -1   3 2455.30   30.72   0
  -4  24   2   37.10   21.10   0
  -1  -7   3  309.33   14.98   0
   0  -6   2 8545.29   54.19   0
   1 -13   7   29.50   14.80   0
   1  -9   3  331.41   16.34   0
   2 -14   8   47.87   19.07   0
   2  -8   2  882.65   23.31   0
   2  26   0    1.84   15.39   0
   3 -15   9   55.23   16.65   0
   3 -13   5  794.52   19.88   0
   6  22  -2  296.65   14.38   0
   7 -15   5  226.98   18.89   0
   7   9  -3  265.82   17.43   0
   7  11  -3 1086.21   19.57   0
   7  13  -3  803.40   17.43   0
   7  15  -3  187.22   16.94   0
   8  24  -2   34.93   12.80   0
   9 -17   7   81.73   19.41   0
   9   5  -3  159.36   13.68   0
   9  19  -3  110.20   16.70   0
  11 -11   1  470.72   29.14   0
  11  21  -3  162.96   16.72   0
  13   1  -3  816.78   24.06   0
  14 -16   4   38.60   21.11   0
  14  -4  -2   50.86   19.25   0
  15 -17   5   78.96   21.29   0
  15 -15   3   75.24   20.37   0
  17 -15   3   53.81   21.61   0
  18  12  -4   25.40   19.18   0
  19 -15   3   30.88   22.94   0
  21   1  -3    6.84   17.45   0
  23  -7  -1   63.59   25.37   0
 -11   7   9  146.89   17.03   0
  -9   1   7  492.00   18.57   0
  -9   5   5  470.44   19.97   0
  -8  -2   8   96.24   16.04   0
  -8  -2  10  137.09   17.35   0
  -7  -1   5  278.79   17.28   0
  -6  -6  10  178.19   14.29   0
  -6  -4   6   92.34   16.09   0
  -5  -7   9  105.74   17.16   0
  -4  -8   8  591.97   18.24   0
  -4   0   2    1.36   15.75   0
  -3  -9   7  104.19   13.37   0
  -3  23   1  449.47   21.38   0
  -2  20   0  389.12   16.16   0
  -1 -11   7  413.18   16.13   0
  -1  11  -1 1656.06   25.75   0
  -1  13  -1 1214.39   22.10   0
   0 -12   8  223.29   19.53   0
   0 -12  10   -5.30   19.50   0
   0  24   0  164.96   16.76   0
   1 -13   9  -10.99   17.64   0
   1 -11   5  520.45   19.52   0
   1  21  -1  408.85   16.85   0
   2  10  -2 2428.34   26.44   0
   2  12  -2  288.29   14.30   0
   2  14  -2  794.15   20.09   0
   4 -14   6  615.15   20.60   0
   4   4  -2  259.01   17.10   0
   4  20  -2  115.52   14.14   0
   5 -15   7  218.50   19.56   0
   6 -16   8    9.58   16.11   0
   7   7  -3  170.95   16.79   0
   7  17  -3   88.76   16.56   0
   8 -16   6   11.20   14.92   0
  14  10  -4  312.67   19.07   0
  14  12  -4  178.59   17.99   0
  14  14  -4   65.33   16.99   0
  16 -16   4   29.28   19.90   0
  16   8  -4  101.03   17.76   0
  16  10  -4  470.41   16.12   0
  16  12  -4   62.35   15.01   0
  16  14  -4  171.61   14.84   0
  16  16  -4   29.79   18.17   0
  18   8  -4   25.90   18.57   0
  18  10  -4  169.11   15.78   0
  18  14  -4  111.75   15.41   0
  20   8  -4    0.81   18.09   0
  20  10  -4   64.27   15.31   0
  20  12  -4    1.38   16.32   0
  22  -4  -2    8.99   19.68   0
  23   1  -3   27.63   17.13   0
 -11   9   9   37.19   16.88   0
 -11  11   9  160.28   21.70   0
 -10   4   8  336.38   17.06   0
 -10   4  10   45.62   16.49   0
 -10   8   6  389.04   20.64   0
 -10  16   6  396.01   33.38   0
  -9   1   9  347.46   17.58   0
  -8   0   6    6.98   12.99   0
  -7  -3   7  410.79   15.37   0
  -7   5   3 3027.99   41.99   0
  -5  17   1  728.97   23.43   0
  -4  -8  10    9.87   13.87   0
  -3  -9   9   91.16   13.45   0
  -3  -7   5  691.61   17.16   0
  -2 -10   8   52.99   13.22   0
  -2 -10  10  158.55   14.89   0
  -2   4   0 8831.78  102.98   0
  -1 -11   9  214.41   15.27   0
  -1  -9   5  202.64   17.76   0
  -1   9  -1  169.80   17.64   0
  -1  15  -1  375.46   17.33   0
   1   3  -1  815.10   23.89   0
   2  16  -2  317.59   16.93   0
   3  25  -1   28.08   14.27   0
   4 -12   4  231.94   18.58   0
   5 -15   9  286.05   22.15   0
   6  24  -2   72.07   15.23   0
   7  19  -3  244.65   16.64   0
   8 -14   4  145.26   18.97   0
   9   3  -3   15.61   17.12   0
   9  21  -3   40.02   13.15   0
  11 -17   7   -5.03   19.78   0
  12  10  -4  303.73   19.68   0
  12  12  -4   24.15   16.64   0
  12  14  -4   80.11   15.66   0
  14   8  -4  103.12   17.84   0
  14  16  -4   16.07   13.35   0
  16   6  -4  581.49   20.24   0
  16  18  -4   54.87   13.77   0
  17  -1  -3  882.64   23.71   0
  18   6  -4  264.14   18.66   0
  19  -1  -3  233.37   21.14   0
  20   6  -4  201.23   18.16   0
  22   8  -4   16.13   18.72   0
 -10   6  10  112.11   20.27   0
  -7  -3   9  224.30   14.71   0
  -7  21   3  258.67   27.54   0
  -6  20   2   79.16   21.38   0
  -5  -5  11   66.26   17.10   0
  -4  -6   6 1360.44   22.03   0
  -4  -4   4  123.10   13.22   0
  -1  17  -1  434.51   17.66   0
   1  23  -1   97.89   15.83   0
   2 -12   6   63.69   17.95   0
   2   8  -2  899.26   19.10   0
   2  18  -2  278.64   17.52   0
   3 -13   7  397.89   20.02   0
   4 -14   8   31.71   19.18   0
   4  22  -2  195.98   13.71   0
   5 -11   3  174.68   17.98   0
   5  11  -3  233.54   17.40   0
   5  13  -3  235.33   14.66   0
   5  15  -3  576.92   18.98   0
   7  -9   1   59.76   20.37   0
   7   5  -3 3095.59   29.23   0
   8 -16   8  347.30   20.86   0
   9 -15   5  160.11   18.26   0
   9 -13   3   29.10   19.33   0
   9  23  -3  206.02   17.82   0
  10 -16   6  393.12   21.45   0
  10 -12   2  154.92   20.21   0
  11   1  -3  174.49   17.77   0
  12  -4  -2  992.90   29.94   0
  12   8  -4  259.78   18.18   0
  12  16  -4  235.33   13.96   0
  12  18  -4   39.26   16.09   0
  14   6  -4  752.05   21.84   0
  14  18  -4  158.36   14.46   0
  15  -1  -3  176.31   20.12   0
  21  -1  -3   31.36   20.53   0
  22   6  -4   34.46   17.77   0
  24  -4  -2  147.73   19.61   0
 -10   6   8  162.74   16.16   0
 -10  10   6   45.52   19.00   0
 -10  14   6  345.54   28.47   0
  -9   3   7   79.43   16.04   0
  -9   7   5  312.62   19.83   0
  -8   0   8  671.73   18.60   0
  -8   0  10    6.42   13.69   0
  -7  -1  11   52.80   18.08   0
  -6  -4   8 1079.61   18.39   0
  -6  -4  10  -18.44   14.01   0
  -6   0   4    7.18   15.94   0
  -5  -5   7  279.70   17.16   0
  -5  19   1   89.70   21.29   0
  -2  -8   6   50.50   17.50   0
  -2  22   0   63.96   14.79   0
  -1  19  -1  455.63   18.20   0
   0 -10   6 2010.87   24.82   0
   0  26   0    5.28   17.01   0
   2 -10   4  366.77   18.95   0
   3 -13   9  181.07   21.36   0
   5 -13   5  185.87   16.66   0
   5   9  -3  804.38   17.09   0
   5  17  -3  541.07   15.70   0
   6 -14   6  319.32   19.37   0
   6 -10   2  278.62   21.32   0
   7 -15   7   22.49   18.90   0
   7  21  -3  243.37   14.31   0
  10  10  -4  923.77   21.00   0
  10  12  -4  706.54   16.70   0
  10  14  -4   89.06   12.75   0
  10  16  -4  -16.75   15.03   0
  12  20  -4   17.62   16.18   0
  16   4  -4   81.60   18.03   0
  18   4  -4   64.50   17.07   0
  20   4  -4   53.74   17.34   0
  23  -1  -3   38.11   19.25   0
 -10  12   6   68.80   21.78   0
  -9   3   9   68.60   15.30   0
  -8   2   6  512.19   18.37   0
  -8   6   4  637.10   22.29   0
  -7  -1   7  267.22   17.95   0
  -7   1   5  266.40   16.73   0
  -5  -5   9  230.44   14.96   0
  -5  -3   5  206.37   13.89   0
  -4  -6   8   23.22   16.63   0
  -4  -6  10  287.75   15.71   0
  -4  12   0  251.02   19.30   0
  -4  14   0   14.23   16.82   0
  -3  -7   7  691.17   19.08   0
  -3  -3   3 4367.49   37.36   0
  -3  25   1    5.19   18.75   0
  -2  -8  10   22.51   17.17   0
  -2  -6   4   64.46   13.24   0
  -1   7  -1 2326.30   33.52   0
   0 -10  10  336.16   18.97   0
   0  -8   4 4022.85   31.68   0
   1 -11   7  407.01   16.82   0
   1 -11   9  230.84   18.26   0
   2 -12   8  772.59   19.15   0
   2 -12  10  -12.91   15.17   0
   2   6  -2 2076.96   28.67   0
   2  20  -2   48.68   12.52   0
   4  24  -2   29.27   12.77   0
   5  19  -3  170.09   13.41   0
   6   0  -2 3563.34   41.37   0
   7  23  -3   48.76   17.13   0
   8  -2  -2 2824.62   40.36   0
  10 -14   4   74.75   17.14   0
  10   8  -4   34.18   16.29   0
  10  18  -4  144.86   14.28   0
  11 -15   5  112.18   18.58   0
  12 -16   6   -3.88   18.54   0
  12   6  -4  878.50   18.41   0
  13  -1  -3  874.87   24.40   0
  14   4  -4  861.69   23.04   0
  22   4  -4   -2.63   17.68   0
 -10   8   8   39.74   15.73   0
  -8   2  10  140.14   16.32   0
  -8  22   4  184.98   45.17   0
  -7  -1   9  120.81   13.77   0
  -6  -2   6 1212.77   19.36   0
  -6  -2  10  140.17   17.57   0
  -5  -3  11   82.49   17.48   0
  -4  16   0 2807.76   32.11   0
  -3  -7   9  472.42   16.21   0
  -2  -8   8   39.00   15.19   0
  -2  24   0   -1.57   18.09   0
  -1  -9   7  386.95   15.29   0
  -1  -9   9   34.51   13.57   0
  -1  21  -1  396.92   16.55   0
   0 -10   8   23.64   12.81   0
   1  25  -1  107.41   16.16   0
   2  22  -2  563.20   18.05   0
   3 -11   5  921.91   21.68   0
   3  -9   3  873.84   22.09   0
   4   2  -2 3516.23   39.40   0
   5   7  -3 1711.28   22.27   0
   5  21  -3   57.06   16.21   0
   6 -14   8   39.71   20.39   0
   6 -12   4 2067.47   27.48   0
   8  12  -4   79.67   13.60   0
   8  14  -4   93.67   13.44   0
   8  16  -4  858.49   19.65   0
   9 -15   7  433.26   20.31   0
  10  20  -4  179.34   14.81   0
  13 -11   1  214.03   28.53   0
  14 -16   6  357.61   20.84   0
  18   2  -4   71.74   16.78   0
  20   2  -4  137.86   20.93   0
 -10  10   8   93.81   19.19   0
  -9   5   7  159.19   16.29   0
  -9   5   9  156.80   16.96   0
  -9   9   5  272.68   20.46   0
  -8   2   8   99.43   15.66   0
  -7   1  11   47.67   13.92   0
  -6  -2   8  113.40   16.69   0
  -6  22   2  365.76   24.03   0
  -5   1   3 2254.46   31.00   0
  -5  21   1   52.39   18.26   0
  -4  10   0  325.23   23.02   0
  -4  18   0   45.64   16.45   0
  -3  -5   5  736.94   19.08   0
   0  12  -2   -1.89   14.82   0
   0  14  -2  898.16   20.36   0
   0  16  -2   15.72   15.18   0
   3  13  -3  499.73   18.07   0
   3  15  -3  439.28   17.28   0
   4 -12   6   14.94   18.00   0
   4 -12  10   32.22   19.15   0
   5 -13   7  164.90   15.70   0
   5 -13   9   72.57   20.90   0
   6  -6   0  950.75   43.61   0
   7 -13   5  135.16   19.66   0
   7   3  -3  468.77   16.84   0
   8 -14   6  124.09   18.85   0
   8  10  -4  513.39   16.33   0
   8  18  -4  166.97   14.26   0
   9   1  -3 2504.32   30.30   0
  10   6  -4  595.20   17.26   0
  10  22  -4  146.26   14.06   0
  11 -13   3 1102.80   24.51   0
  12 -12   2  777.16   28.44   0
  12   4  -4   21.10   16.56   0
  13 -15   5   99.05   21.94   0
  15  11  -5  158.91   18.51   0
  15  13  -5  154.38   17.33   0
  15  15  -5  162.70   17.99   0
  15  17  -5  114.00   18.50   0
  16   2  -4  210.81   18.57   0
  17  11  -5  204.31   16.52   0
  17  13  -5   30.57   16.01   0
  17  15  -5   26.72   14.87   0
  18  -6  -2   24.54   25.12   0
  19   9  -5   22.74   17.79   0
  19  11  -5   52.57   15.85   0
  22   2  -4  113.98   18.06   0
 -10  12   8  187.69   20.12   0
 -10  14   8   90.20   23.17   0
  -8   4  10   48.84   14.82   0
  -7  23   3   61.12   27.67   0
  -5  -3   7  174.19   16.19   0
  -5  -3   9   89.06   17.03   0
  -4  -4   6   90.56   15.96   0
  -4  -4  10   86.41   16.29   0
  -3  -5  11  117.95   14.92   0
  -2  -2   2  866.93   22.05   0
  -1  -7   5  617.74   19.20   0
  -1  -7  11  114.75   17.03   0
  -1  -5   3 1439.35   22.96   0
  -1  23  -1  130.79   16.28   0
   0  18  -2 1617.90   23.22   0
   1  -9   5  179.95   14.89   0
   1  -7   3  334.07   15.56   0
   2  24  -2   11.04   14.33   0
   3  11  -3 1137.49   19.30   0
   3  17  -3  387.40   15.33   0
   3  19  -3  309.90   16.27   0
   4 -12   8   26.51   18.44   0
   4  -8   2   79.28   20.59   0
   5  -3  -1  879.11   42.78   0
   5   5  -3  131.53   15.90   0
   5  23  -3  253.11   15.09   0
   8 -14   8   80.38   20.78   0
   8   8  -4 1190.86   19.34   0
   8  20  -4   30.13   12.66   0
  11 -15   7   78.97   19.10   0
  12 -14   4   70.80   17.16   0
  13  13  -5   79.39   18.17   0
  13  15  -5   71.19   13.54   0
  13  17  -5  190.14   17.84   0
  14   2  -4  408.01   20.35   0
  15   9  -5   35.32   18.01   0
  17  -3  -3  109.01   21.40   0
  17   9  -5  135.97   14.90   0
  19  -3  -3  278.27   21.16   0
  20  -6  -2    5.46   21.49   0
  21  -3  -3   13.94   19.55   0
  -9   7   7  568.26   19.63   0
  -9   7   9  156.50   16.87   0
  -9  11   5  125.34   22.32   0
  -8   4   6  397.97   17.38   0
  -8   8   4 1155.56   28.67   0
  -7   1   7  241.81   17.55   0
  -7   1   9  133.25   13.07   0
  -7   7   3  104.32   22.10   0
  -6   0  10  112.41   16.53   0
  -5  -1  11  251.77   17.84   0
  -4  -4   8   51.56   16.77   0
  -4  -2   4  273.62   13.99   0
  -4  20   0   16.40   16.79   0
  -2  -6  10  341.70   16.79   0
  -2  26   0   17.56   17.11   0
   0  -8  10   23.80   16.58   0
   0  10  -2 2161.36   25.28   0
   0  20  -2   -9.39   14.67   0
   2 -10   6  947.19   18.28   0
   2 -10  10  151.09   15.80   0
   3 -11   7  496.99   17.18   0
   3 -11   9  235.71   16.16   0
   3   9  -3  914.58   20.12   0
   3  21  -3  305.17   16.21   0
   4 -10   4  243.64   17.69   0
   5  25  -3  120.57   16.08   0
   6  12  -4 1972.26   21.53   0
   6  14  -4  241.27   14.07   0
   6  16  -4   21.53   12.62   0
   6  18  -4   83.08   16.04   0
   7 -13   9  157.26   20.67   0
   7 -11   3 1029.26   23.12   0
   8  22  -4  141.97   14.31   0
  11  -1  -3  179.30   17.62   0
  11  15  -5   68.66   15.10   0
  13   9  -5  424.58   19.12   0
  13  11  -5  258.11   15.60   0
  13  19  -5   59.79   13.45   0
  15 -15   5  149.38   18.96   0
  16  -6  -2   69.66   24.38   0
  17   7  -5  163.48   17.91   0
  19   7  -5  136.27   14.21   0
  21   7  -5   50.58   17.98   0
  22  -6  -2    9.88   21.83   0
  23  -3  -3   30.41   18.41   0
  -8   4   8  122.38   15.37   0
  -8   6  10  125.73   16.40   0
  -7   3   5  609.81   18.35   0
  -6   0   6  711.51   19.16   0
  -6   2   4  193.12   16.75   0
  -5  -1   5  631.85   17.71   0
  -5  23   1   49.72   18.24   0
  -3  -5   7 1010.30   17.48   0
  -3  -5   9  115.38   13.11   0
  -3  13  -1  564.96   20.10   0
  -3  15  -1  525.21   17.68   0
  -3  17  -1  494.72   19.42   0
  -2  -6   6 1442.97   20.52   0
  -2  -6   8  209.45   15.65   0
  -1  -7   7  487.92   17.85   0
  -1  -7   9  218.87   14.31   0
  -1  25  -1  104.67   18.36   0
   0  -8   6    2.68   13.98   0
   0  -8   8  465.52   17.20   0
   1  -9   7  447.32   19.35   0
   1  -9   9   22.43   13.90   0
   2 -10   8   38.37   13.95   0
   2   4  -2  122.40   16.69   0
   3  -1  -1 1965.74   46.77   0
   5  -7   1 1487.48   33.51   0
   6  10  -4  319.82   15.10   0
   6  20  -4  393.07   17.43   0
   7 -13   7  209.58   15.80   0
   8 -12   4   69.73   17.27   0
   8   6  -4  663.31   19.49   0
   9 -13   5   69.09   17.85   0
  10 -14   6  326.52   19.55   0
  10 -14   8   55.37   18.68   0
  10  -4  -2  127.37   22.61   0
  10   4  -4  618.45   17.76   0
  11  11  -5  372.63   18.65   0
  11  13  -5  322.02   15.70   0
  11  17  -5   35.18   13.53   0
  11  19  -5  107.66   16.44   0
  12   2  -4  298.99   18.60   0
  13 -15   7  101.33   19.23   0
  13 -13   3   52.37   20.59   0
  14 -14   4   64.92   17.59   0
  15  -3  -3  322.47   20.52   0
  15   7  -5   33.18   14.70   0
  17 -15   5   81.10   19.40   0
  18   0  -4   13.24   16.38   0
  19   5  -5   65.32   17.62   0
  20   0  -4   22.40   17.39   0
  -9   9   7  303.43   18.43   0
  -9   9   9  181.30   16.79   0
  -9  13   5   56.01   24.54   0
  -9  17   5  335.03   35.22   0
  -7   3   9  210.21   16.19   0
  -6   0   8   15.05   12.60   0
  -6  24   2   56.45   22.79   0
  -5  -1   9  224.48   17.06   0
  -4  -2  10  263.70   16.75   0
  -4  22   0   37.13   18.24   0
  -3  -3  11  105.64   13.92   0
  -3  19  -1   14.03   15.13   0
  -2  -4   4 3156.83   29.21   0
  -1  -5  11  106.10   16.93   0
  -1   5  -1 3205.41   41.38   0
   0  -4   2    3.87   12.83   0
   0   8  -2   -0.56   14.70   0
   0  22  -2  139.64   15.43   0
   1  -7  11   85.08   16.88   0
   2  -6   2 1717.97   28.86   0
   3   7  -3 1168.73   21.05   0
   3  23  -3  100.74   15.79   0
   5 -11   5  406.40   16.86   0
   6 -12   6   39.11   14.87   0
   6 -12   8  401.35   20.12   0
   6  22  -4   18.90   15.95   0
   8 -10   2  997.40   25.92   0
   9  15  -5  144.99   15.49   0
   9  17  -5  284.85   17.05   0
  10  -8   0   37.20   32.44   0
  11   9  -5  146.22   17.47   0
  13   7  -5  251.73   15.56   0
  14 -12   2   84.29   23.93   0
  15 -11   1  186.68   28.95   0
  16 -14   4  198.76   22.05   0
  16   0  -4  139.96   17.16   0
  17   5  -5   59.89   17.44   0
  21   5  -5   63.35   14.40   0
  22   0  -4    5.73   16.68   0
  24  -6  -2    5.04   22.09   0
  -9  11   9  100.93   16.86   0
  -8   6   6  374.98   18.66   0
  -8   8  10   17.21   15.91   0
  -7   3   7  378.43   18.06   0
  -6   2  10  151.66   17.08   0
  -5  -1   7  682.34   17.95   0
  -5   1  11  240.31   14.76   0
  -4   2   2 3275.70   44.38   0
  -3  11  -1 1559.95   25.64   0
   0  -6   4   11.22   14.43   0
   0  24  -2   -1.08   15.60   0
   1  13  -3  969.87   20.33   0
   1  15  -3  528.89   17.33   0
   1  17  -3  233.67   16.97   0
   2  -8   4   25.43   11.91   0
   4 -10  10  208.57   15.83   0
   4  14  -4   55.24   15.19   0
   4  16  -4  963.72   19.67   0
   4  18  -4   43.56   15.61   0
   5 -11   7  300.65   20.35   0
   5 -11   9   76.39   16.29   0
   6   8  -4   99.68   13.93   0
   7   1  -3  124.68   17.68   0
   9 -13   7   34.67   17.82   0
   9 -13   9   99.95   17.28   0
   9  11  -5  113.28   15.83   0
   9  13  -5   64.93   12.53   0
   9  19  -5   75.39   13.07   0
  12 -14   6   86.18   19.13   0
  12 -14   8   89.19   20.25   0
  15 -13   3   82.03   20.81   0
  15   5  -5  291.01   15.29   0
  18 -14   4  129.45   20.23   0
  -9  11   7   36.10   17.05   0
  -9  13   9  106.58   20.62   0
  -9  15   5  153.37   27.88   0
  -8   6   8  502.22   17.16   0
  -5  25   1  175.51   22.72   0
  -4  -2   6 1615.15   22.16   0
  -4  -2   8   18.20   15.77   0
  -4   8   0 2940.26   45.97   0
  -4  24   0  440.11   20.90   0
  -3  -3   5  669.79   18.25   0
  -3  -3   9  105.38   16.20   0
  -3  21  -1  444.80   17.22   0
  -2  -4  10   18.92   12.48   0
   0  -6  10  201.59   13.95   0
   1  19  -3   38.19   11.92   0
   2  -8  10   17.95   14.21   0
   3  -9   5  785.83   19.90   0
   3  -9   9  117.44   17.23   0
   3  25  -3   79.24   12.75   0
   4 -10   6  250.90   17.89   0
   4 -10   8  321.56   18.40   0
   4  12  -4  221.53   14.13   0
   4  20  -4   26.59   14.98   0
   5  -9   3  559.13   19.96   0
   5   3  -3 1043.59   21.80   0
   8   4  -4  142.76   15.80   0
   9  -9   1 1210.22   32.31   0
   9   9  -5  179.37   16.67   0
   9  21  -5   23.03   13.01   0
  10   2  -4  834.48   21.08   0
  11 -13   5  414.98   19.56   0
  11   7  -5  363.67   15.42   0
  13  -3  -3  297.30   20.29   0
  13   5  -5  230.65   18.78   0
  14  -6  -2  281.21   26.96   0
  14   0  -4   -4.89   15.45   0
  14  14  -6   74.51   16.10   0
  14  16  -6  240.42   18.20   0
  16  12  -6  293.43   21.12   0
  16  14  -6    2.98   14.43   0
  17   3  -5  149.36   16.63   0
  18  10  -6   25.48   18.28   0
  18  12  -6   48.07   15.30   0
  19   3  -5   93.03   17.65   0
  21   3  -5   51.57   16.95   0
  -8  10   4  519.12   25.20   0
  -7   5   9  344.05   16.53   0
  -6   2   6 1117.51   20.51   0
  -6   2   8  123.88   15.90   0
  -5   3  11  109.25   15.87   0
  -4   0  10    5.19   15.63   0
  -3  -3   7  389.23   16.90   0
  -3  -1   3  711.82   19.21   0
  -3  -1  11  170.65   14.43   0
  -3  23  -1  413.19   20.32   0
  -2  14  -2  789.79   18.71   0
  -2  16  -2  314.37   16.62   0
  -2  18  -2  276.29   17.05   0
  -1  -5   5  715.34   18.10   0
  -1  -5   9  323.37   14.11   0
   0  26  -2  488.01   18.87   0
   1  -7   5  615.20   18.51   0
   1  -7   9  182.52   13.57   0
   1  11  -3  510.19   14.91   0
   1  21  -3  242.67   13.06   0
   2  -8   8   19.25   15.83   0
   3  -9   7  112.69   18.16   0
   3  -5   1 5382.27   57.49   0
   4  10  -4  331.75   17.06   0
   4  22  -4   48.06   16.19   0
   6 -10  10  205.51   19.69   0
   6   6  -4  892.23   19.88   0
   7 -11   9  231.71   21.03   0
   7  13  -5  175.58   15.47   0
   7  15  -5  260.69   13.79   0
   7  17  -5  115.89   13.11   0
   7  19  -5  129.54   15.63   0
   8 -12   6  528.89   17.31   0
   8 -12   8    1.50   14.94   0
   9 -11   3   33.53   16.48   0
   9  -1  -3 2298.40   31.18   0
  10 -12   4  695.72   21.44   0
  14 -14   6  121.22   18.59   0
  14  12  -6    6.38   14.16   0
  15   3  -5   66.11   16.78   0
  16 -12   2  700.21   29.34   0
  16  10  -6   64.22   15.92   0
  17 -13   3   30.79   20.02   0
  17 -11   1  180.96   30.32   0
  19 -13   3  127.23   22.01   0
  20   8  -6   15.62   18.22   0
  -9  13   7   33.18   17.84   0
  -8   8   8  527.74   18.12   0
  -7   5   5 1015.62   20.59   0
  -6   4  10    9.98   11.33   0
  -5   1   9  231.54   13.07   0
  -2  -4   6   30.57   13.14   0
  -2  -4   8  587.17   16.37   0
  -2  20  -2   46.31   13.93   0
  -1  -5   7  418.38   17.15   0
  -1  -3  11   65.06   13.41   0
   0  -6   6  609.29   18.67   0
   0  -6   8    7.15   11.69   0
   1  -7   7  441.67   17.19   0
   1  -5  11   89.10   13.93   0
   1  -3   1  561.08   24.23   0
   1  23  -3   50.25   13.98   0
   2  -8   6   52.80   13.23   0
   3   5  -3 1295.63   22.41   0
   4  24  -4  121.81   15.32   0
   6 -10   4  289.04   15.43   0
   7 -11   5  649.84   18.73   0
   7  11  -5  812.69   16.74   0
   7  21  -5  143.20   14.38   0
   9   7  -5  357.22   17.63   0
  11 -13   7  253.43   15.40   0
  11   5  -5  993.95   20.67   0
  12   0  -4  896.49   21.03   0
  12  12  -6  293.68   18.09   0
  12  14  -6   50.23   13.10   0
  12  16  -6    4.60   13.31   0
  12  18  -6   96.11   13.10   0
  14  10  -6   58.09   13.97   0
  16 -14   6   12.45   18.22   0
  16   8  -6   48.72   17.22   0
  18  -2  -4   79.66   18.71   0
  18   8  -6  264.60   16.88   0
  20  -2  -4  154.91   20.33   0
  22  -2  -4  119.52   18.95   0
  -9  15   7  377.34   24.15   0
  -9  17   7   80.90   25.25   0
  -8   8   6   26.05   13.80   0
  -7   5   7  447.38   17.94   0
  -6   4   4 2939.80   31.86   0
  -5   1   5  630.68   16.00   0
  -5   1   7  587.53   17.26   0
  -5   3   3  950.28   23.95   0
  -5   5  11   50.91   16.33   0
  -4   0   4 4695.31   34.71   0
  -4  26   0   39.51   19.39   0
  -3   1  11  163.97   17.49   0
  -3   9  -1 1965.87   29.64   0
  -2  -2  10  208.69   13.67   0
  -2  12  -2  287.63   16.04   0
  -2  22  -2  610.19   17.69   0
   0   6  -2 9972.72   54.52   0
   1   9  -3  295.68   13.17   0
   1  25  -3  122.81   15.37   0
   2  -6  10  392.33   17.96   0
   2  16  -4   53.58   15.86   0
   2  18  -4   42.01   14.75   0
   3  -7   3  961.08   21.74   0
   4  -8  10    0.80   14.35   0
   4   0  -2    5.41   17.99   0
   4   8  -4 2360.13   24.53   0
   5  -9   9  189.13   18.46   0
   6 -10   8  188.67   18.33   0
   7 -11   7  209.22   15.02   0
  10 -12   8  197.11   20.39   0
  10  14  -6  340.66   16.74   0
  10  16  -6  384.17   16.89   0
  10  18  -6   44.29   15.86   0
  12  10  -6  107.23   16.54   0
  13 -13   5  119.75   17.76   0
  13 -13   7    1.22   18.12   0
  13   3  -5   18.59   17.51   0
  14   8  -6  202.74   17.94   0
  18 -12   2    9.41   21.58   0
  18   6  -6   15.94   16.03   0
  19 -11   1  181.82   31.22   0
  19  -5  -3  188.08   23.12   0
  19   1  -5  193.35   20.70   0
  20 -12   2  186.52   24.59   0
  20   6  -6   36.03   17.27   0
  21 -11   1  121.41   31.19   0
  21  -5  -3   86.55   20.75   0
  21   1  -5   64.28   19.45   0
  -8  10   8  149.24   18.12   0
  -7   7   9   16.74   12.19   0
  -6   4   8 1049.58   19.54   0
  -6   6  10  223.24   16.21   0
  -4   0   8 1599.65   21.89   0
  -4   2  10  220.68   16.39   0
  -3  -1   9  190.76   13.66   0
  -3  25  -1   17.35   15.38   0
  -1  -3   3  549.49   17.13   0
   0  -4  10   11.79   12.88   0
   1  -5   3 1774.34   26.17   0
   2  14  -4  161.23   12.52   0
   2  20  -4  770.61   16.10   0
   5  13  -5  201.46   15.84   0
   5  15  -5  456.27   15.30   0
   5  17  -5  286.20   13.68   0
   5  19  -5  158.00   13.62   0
   5  21  -5   18.00   15.75   0
   6 -10   6  907.55   21.43   0
   6  -8   2  712.09   24.01   0
   6  -2  -2 1109.77   30.47   0
   7   9  -5  105.66   13.21   0
   9 -11   9   84.79   16.67   0
  10 -12   6   70.47   14.18   0
  10 -10   2  516.70   22.25   0
  10  12  -6   52.50   15.09   0
  11  -3  -3 1165.81   26.68   0
  12 -12   4   39.63   16.33   0
  15 -13   5  127.26   21.81   0
  16  -2  -4  199.72   17.07   0
  16   6  -6   57.52   16.72   0
  17  -5  -3   45.25   24.27   0
  17   1  -5  127.01   16.29   0
  23  -5  -3   13.54   21.71   0
  -7   9   3  209.44   24.79   0
  -5   3   9   81.41   14.54   0
  -4   0   6   13.20   15.53   0
  -2  10  -2 2499.94   28.18   0
  -2  24  -2   17.13   14.89   0
  -1  -3   9  227.42   13.04   0
  -1  -1  11   83.14   13.37   0
  -1  15  -3  496.90   16.86   0
  -1  17  -3  234.15   16.45   0
  -1  19  -3   40.06   13.99   0
   1  -5   9  317.00   15.79   0
   1  -3  11   54.58   16.40   0
   2  12  -4 1362.44   18.54   0
   2  22  -4   42.65   13.26   0
   3  -7   9  372.59   16.01   0
   3  -5  11  103.75   17.15   0
   4  -8   4 2314.19   25.07   0
   4  -8   8  550.32   19.29   0
   5  -9   5  791.63   17.86   0
   5  -9   7  510.75   19.20   0
   5  23  -5  172.20   16.40   0
   6  -8  10   92.73   18.20   0
   6   4  -4 3031.96   26.52   0
   8   2  -4  358.77   15.07   0
   8  16  -6   21.50   15.29   0
   8  18  -6  231.22   15.90   0
   9 -11   5  130.57   18.28   0
   9 -11   7   41.39   16.95   0
   9   5  -5  496.60   17.98   0
  10  10  -6   43.10   16.56   0
  11 -11   3  884.06   22.30   0
  12 -12   8   16.08   18.38   0
  12   8  -6   50.22   13.32   0
  14   6  -6   85.06   16.82   0
  15 -13   7  116.09   18.88   0
  15   1  -5  118.45   16.97   0
  17 -13   5   34.16   20.11   0
  -8  10   6  823.92   21.60   0
  -8  12   4   74.08   22.25   0
  -8  12   8   32.98   18.36   0
  -7   7   5  357.68   17.99   0
  -7   7   7  112.75   14.52   0
  -7   9   9   85.87   15.36   0
  -7  17   1   78.02   20.66   0
  -7  19   1  311.05   24.64   0
  -6   4   6   90.59   14.21   0
  -6   8  10   85.95   15.43   0
  -6  16   0  136.18   17.84   0
  -6  18   0  199.37   19.96   0
  -3  -1   5 1192.45   19.72   0
  -3  -1   7  130.28   14.99   0
  -3   3  11  122.73   17.20   0
  -2  -2   4  215.35   13.31   0
  -2  -2   8   45.43   13.16   0
  -2   0  10  179.98   16.47   0
  -1  13  -3 1022.95   20.12   0
  -1  21  -3  231.22   13.11   0
   1   7  -3  578.15   17.41   0
   2  -6   8  213.33   16.41   0
   2   2  -2  841.11   21.49   0
   2  10  -4  377.69   16.43   0
   2  24  -4   26.45   11.85   0
   4  -8   6   39.83   16.08   0
   4   6  -4    6.69   14.21   0
   5  11  -5  369.33   14.33   0
   7  -9   3  201.18   17.02   0
   7  -9   9   83.82   18.66   0
   7   7  -5  280.89   14.54   0
   8 -10   4  551.29   18.95   0
   8 -10   8  175.95   18.98   0
   8  14  -6  110.40   12.30   0
   8  20  -6  147.28   13.44   0
  10   0  -4   -8.40   15.16   0
  11 -11   9  132.26   16.96   0
  11   3  -5  485.10   16.08   0
  12 -12   6  309.10   19.69   0
  14  -2  -4  378.26   18.43   0
  15  13  -7   68.70   14.63   0
  18   4  -6    1.94   16.04   0
  20   4  -6  240.82   18.00   0
  -8  14   8   75.21   19.21   0
  -7  15   1   28.87   20.05   0
  -6  20   0 1239.96   25.31   0
  -5  17  -1  778.92   20.26   0
  -4   4  10  108.70   16.38   0
  -3   1   9  236.24   16.40   0
  -2  -2   6  668.65   17.50   0
  -1  -3   7  439.95   16.85   0
  -1  23  -3   57.57   11.84   0
   0  -4   4  204.91   15.28   0
   0  -4   8   24.74   11.94   0
   0  -2  10  273.13   16.63   0
   2  -6   4   65.26   11.54   0
   2  -4  10   34.84   15.36   0
   3  -7   5  747.00   19.22   0
   3  -7   7  684.42   16.38   0
   3  17  -5   26.78   14.62   0
   3  19  -5  271.19   15.64   0
   4  -6  10  295.50   14.53   0
   4  -4   0   36.88   27.24   0
   5   1  -3 1868.00   27.25   0
   5   9  -5  772.32   19.44   0
   8 -10   6  802.84   21.20   0
   8  12  -6  419.65   14.05   0
  10   8  -6  402.76   18.51   0
  12   6  -6   81.12   16.82   0
  13   1  -5  791.03   20.63   0
  13  13  -7    4.30   16.72   0
  13  15  -7  119.34   13.88   0
  14 -12   4  180.99   17.85   0
  15  -5  -3  317.86   23.51   0
  15  11  -7   67.34   15.15   0
  16   4  -6  729.93   20.67   0
  17   9  -7  175.02   18.16   0
  -8  16   8  316.28   21.97   0
  -7  11   9  197.76   16.52   0
  -7  21   1  283.94   22.13   0
  -6   6   8   91.95   14.78   0
  -6   8   2  775.63   40.94   0
  -6  10  10  170.59   17.12   0
  -6  14   0   66.77   18.13   0
  -6  22   0   10.81   16.82   0
  -5   3   5  190.54   15.05   0
  -5   3   7  190.07   12.51   0
  -5   5   9  207.60   15.59   0
  -5  15  -1  569.02   19.31   0
  -5  19  -1  102.10   14.21   0
  -5  21  -1   32.05   15.91   0
  -4   2   8    6.64   12.23   0
  -3   5  11  130.17   16.23   0
  -2   0   2  894.91   24.43   0
  -1  -3   5 1551.93   20.12   0
  -1   1  11   79.91   14.44   0
  -1  11  -3  453.88   16.13   0
  -1  25  -3  108.52   15.73   0
   0  -4   6    6.59   15.07   0
   0  16  -4 1358.02   20.25   0
   0  18  -4    7.18   13.94   0
   0  20  -4   91.94   14.29   0
   1  -5   5  703.46   18.71   0
   1  -5   7  424.60   14.86   0
   1  -1  11   65.54   16.01   0
   2  -6   6 1398.51   19.34   0
   3   3  -3 4172.22   35.83   0
   3  13  -5  850.71   18.32   0
   3  15  -5  378.18   14.66   0
   3  21  -5  254.81   14.57   0
   3  23  -5  101.66   15.76   0
   5  -7   9  156.31   14.16   0
   5  -5  11   30.79   13.73   0
   6  -8   8    9.00   16.17   0
   6  16  -6  205.54   13.71   0
   6  18  -6  148.97   12.87   0
   6  20  -6   31.05   12.67   0
   7  -9   7  444.08   18.87   0
   7  -1  -3  127.99   16.93   0
   8  -8  10    6.13   14.69   0
   8  10  -6  735.65   17.01   0
   9  -9   9  205.17   20.59   0
  10 -10   8   79.00   18.58   0
  11 -11   5  412.26   18.94   0
  11 -11   7  448.21   16.85   0
  11  15  -7   37.53   12.71   0
  11  17  -7   15.71   12.05   0
  12  -6  -2  544.49   33.67   0
  13 -11   3  295.50   19.87   0
  13  11  -7   87.08   17.26   0
  14 -12   6   14.21   17.84   0
  14   4  -6   66.37   16.34   0
  15   9  -7   20.52   18.11   0
  16 -12   4   88.40   21.11   0
  19  -1  -5  204.82   20.79   0
  21  -1  -5   48.44   19.11   0
  -8  12   6  517.24   20.75   0
  -7   9   7  410.05   17.40   0
  -7  13   9  181.61   19.88   0
  -5  23  -1   46.94   17.04   0
  -4  18  -2  810.19   18.27   0
  -4  20  -2  110.19   15.93   0
  -3   7  -1  909.33   25.37   0
  -2   2  10  286.26   16.35   0
  -2   8  -2  897.51   20.48   0
  -1  -1   9  249.35   13.49   0
   0  14  -4  -13.02   13.53   0
   0  22  -4   25.12   13.70   0
   1  -3   9  240.91   15.45   0
   2   8  -4   21.22   13.52   0
   3  -5   9  134.96   12.85   0
   3  -3  11   84.94   13.85   0
   4  -6   2  790.37   22.51   0
   6  14  -6  263.21   12.97   0
   7  -9   5   71.99   16.12   0
   7   5  -5 1053.49   17.94   0
   8  -4  -2 2414.03   44.87   0
   9   3  -5 1088.06   21.35   0
  11  -9   1  120.63   21.19   0
  11  13  -7  221.29   14.63   0
  12  -2  -4  269.74   18.93   0
  16 -12   6  339.57   19.55   0
  17  -1  -5  130.77   16.57   0
  17   7  -7  114.30   17.49   0
  18   2  -6   18.46   16.83   0
  20  -4  -4   60.95   20.96   0
  20   2  -6   32.60   16.38   0
  -8  18   2  299.58   36.09   0
  -8  20   2  185.96   31.91   0
  -7  23   1   71.03   19.97   0
  -6   6   4  802.84   21.80   0
  -6   6   6  953.76   19.63   0
  -6   8   8   22.88   15.65   0
  -6  24   0   84.53   18.35   0
  -5   7   9  140.86   14.99   0
  -5  13  -1   41.91   15.15   0
  -4   2   4  295.27   16.87   0
  -4   2   6 1867.20   23.35   0
  -4   6  10  307.44   14.84   0
  -4  16  -2   49.97   13.73   0
  -4  22  -2  189.20   15.65   0
  -2   0   8    9.23   12.26   0
  -1   3  11   80.82   16.57   0
   0   4  -2   10.63   14.45   0
   0  12  -4  336.81   15.87   0
   0  24  -4  352.40   15.97   0
   3  11  -5  674.96   15.35   0
   4  -6   8   37.95   15.36   0
   5   7  -5  948.80   17.00   0
   6  -8   4   85.83   15.87   0
   6  -6  10  229.52   15.22   0
   6   2  -4  257.55   16.72   0
   6  12  -6   53.76   11.97   0
   7  -7   1 1303.33   32.24   0
   8   8  -6   29.75   12.53   0
   9  15  -7  306.04   14.87   0
   9  17  -7   66.97   12.76   0
  10 -10   4  860.44   21.25   0
  10 -10   6   22.05   16.96   0
  10   6  -6  557.21   16.39   0
  11  -9   9   40.53   20.23   0
  11   1  -5  165.66   16.45   0
  11  11  -7  321.29   14.79   0
  12 -10   2  217.90   19.76   0
  12 -10   8  195.51   20.18   0
  12   4  -6  237.79   17.60   0
  13 -11   7  110.03   17.46   0
  13   9  -7  288.90   14.71   0
  15   7  -7   50.83   17.61   0
  16   2  -6   16.83   15.32   0
  18 -12   4   17.90   19.61   0
  18 -12   6    5.21   18.22   0
  18  -4  -4   60.37   20.72   0
  20 -12   4   22.20   18.92   0
  22  -4  -4   19.47   17.16   0
  -8  14   4  125.46   24.91   0
  -8  14   6  148.23   20.17   0
  -7   9   5   82.29   15.84   0
  -5  25  -1  148.32   18.79   0
  -4   4   8   53.68   15.06   0
  -4  14  -2  451.40   15.98   0
  -4  24  -2   31.63   16.81   0
  -3   1   3  681.23   18.78   0
  -3   1   7  112.82   12.19   0
  -3   3   1 7382.88  108.04   0
  -3   3   9   99.11   12.22   0
  -3  17  -3  426.39   15.96   0
  -3  19  -3  303.51   15.39   0
  -1   9  -3  213.64   12.71   0
   0  -2   8   -1.88   11.41   0
   0   0  10    6.35   12.01   0
   1   1  11   53.35   15.78   0
   1   5  -3 1781.75   22.98   0
   1  17  -5  280.11   15.88   0
   1  19  -5   91.36   14.49   0
   1  21  -5   47.90   14.87   0
   2  -4   8  622.21   15.02   0
   2  -2  10  232.43   13.37   0
   4  -4  10   77.77   13.53   0
   4   4  -4  146.11   12.06   0
   4  16  -6    2.82   14.09   0
   4  18  -6  297.41   13.30   0
   4  20  -6   13.92   13.27   0
   4  22  -6   66.43   15.72   0
   5  -7   3 1831.90   26.36   0
   5  -7   7  225.54   14.19   0
   5  -3  11   73.49   15.69   0
   6  -8   6  168.32   14.18   0
   6  10  -6  988.56   18.67   0
   7  -7   9   28.41   13.54   0
   8  -8   8  621.83   19.59   0
   8   0  -4 2129.16   27.24   0
   9  -9   7  348.00   18.16   0
   9  -3  -3   25.94   17.57   0
   9  13  -7   14.43   12.62   0
  11   9  -7   19.52   15.93   0
  13 -11   5  294.71   17.40   0
  15 -11   3  562.77   23.64   0
  15 -11   7   84.84   18.13   0
  15  -1  -5   98.61   15.82   0
  19   5  -7  115.61   17.94   0
  -8  22   2  118.66   31.23   0
  -7  11   7  229.67   16.81   0
  -7  13   1 1218.66   40.13   0
  -7  25   1   21.02   23.99   0
  -6  12   0 3759.04   44.40   0
  -5   5   7  288.95   14.27   0
  -4   8  10   11.83   14.82   0
  -3  15  -3  383.30   15.66   0
  -3  21  -3  276.91   15.11   0
  -3  23  -3  114.52   15.02   0
  -2   4  10   24.99   14.68   0
  -1  -1   7  511.08   16.59   0
  -1   1   9  228.91   15.99   0
  -1   3  -1  774.44   24.31   0
   0  -2   2 3140.25   36.46   0
   1  15  -5  653.65   17.51   0
   1  23  -5   69.37   15.08   0
   2  -4   2   99.62   14.19   0
   3  -5   7  988.11   19.08   0
   3  -1  11  139.91   13.91   0
   3   9  -5  783.61   15.92   0
   4  14  -6  557.21   15.30   0
   5  -7   5 1047.43   21.27   0
   5  -5   9  219.77   17.10   0
   7  15  -7   18.25   14.52   0
   7  17  -7   41.55   11.71   0
   7  19  -7   55.68   12.76   0
   8  -8   2   20.71   17.53   0
   8  -6  10  151.23   15.15   0
   9  -9   3 1432.72   24.31   0
   9  11  -7   60.74   12.17   0
  13  -5  -3  398.79   23.48   0
  13   7  -7  377.58   14.86   0
  14 -10   8  170.91   18.86   0
  14   2  -6  187.59   16.79   0
  16  -4  -4   96.62   19.77   0
  17   5  -7   28.28   14.03   0
  -8  16   6   13.16   19.14   0
  -6  10   8  161.68   15.02   0
  -5   5   3   63.91   16.75   0
  -5   9   9  197.01   15.23   0
  -4  12  -2  181.54   14.44   0
  -3   1   5 1106.18   18.40   0
  -3  25  -3   92.42   17.93   0
  -2   0   6  573.84   14.98   0
  -1   5  11   99.35   16.30   0
   0  10  -4    0.45   11.09   0
   1  -3   7  422.66   14.12   0
   1  -1   9  263.04   15.96   0
   1  13  -5  299.00   15.24   0
   2   6  -4   70.85   11.97   0
   3  -3   9   71.60   14.29   0
   4  -6   6 1100.78   18.54   0
   4  12  -6   14.92   13.67   0
   6   8  -6  266.12   15.91   0
   7   3  -5  506.55   17.70   0
   7  13  -7  211.37   15.30   0
   8   6  -6  413.00   14.44   0
   9  -9   5  274.98   18.84   0
   9  -7   9  128.74   18.79   0
  10   4  -6   68.21   14.01   0
  11   7  -7   34.15   16.27   0
  12 -10   6  105.70   16.90   0
  12  14  -8   90.21   13.50   0
  13  -1  -5  774.47   20.21   0
  15 -11   5  211.32   18.13   0
  15   5  -7  214.28   14.12   0
  17 -11   3  278.50   21.27   0
  20   0  -6   11.60   17.76   0
  -8  18   6  237.78   23.55   0
  -8  20   6  141.28   26.67   0
  -5   5   5  143.36   14.17   0
  -5  11  -1  291.77   17.81   0
  -4  10  10  192.63   15.59   0
  -3   5   9  142.38   11.83   0
  -3  13  -3  482.79   15.98   0
  -2   0   4    6.69   13.10   0
  -2   2   8   47.57   14.63   0
  -2  16  -4   32.93   14.62   0
  -2  18  -4   51.23   11.36   0
  -2  20  -4  721.30   15.47   0
  -2  22  -4   15.71   13.82   0
  -1  -1   3 1493.95   24.85   0
   0  -2   6 1490.75   19.07   0
   0   2  10  274.50   13.83   0
   1   3  11   79.74   16.26   0
   2  -4   6   28.33   12.00   0
   2   0  10  182.68   16.30   0
   2  18  -6  146.64   14.98   0
   2  20  -6    8.42   15.61   0
   3  -5   3 1181.79   21.06   0
   3  -5   5  674.70   17.80   0
   4  -6   4   17.49   11.56   0
   4  -2  10  242.63   16.75   0
   5   5  -5  110.50   12.81   0
   5  19  -7   60.88   15.72   0
   6  -6   8   90.76   13.91   0
   6  -4  10   -2.68   12.79   0
   7  -7   7  133.21   17.47   0
   8  -8   6   26.70   16.62   0
   9   1  -5  847.03   20.22   0
   9   9  -7  280.48   14.26   0
  10  -8   8   32.94   14.86   0
  10  -6  10   88.67   18.34   0
  10  -2  -4  756.19   20.24   0
  11  -9   7   32.91   16.62   0
  12 -10   4  266.34   17.80   0
  12   2  -6  199.16   17.77   0
  12  12  -8   15.08   13.98   0
  13   5  -7   37.82   15.74   0
  14 -10   2  358.18   22.68   0
  14  10  -8  123.57   15.59   0
  16   8  -8   41.80   17.88   0
  17 -11   5  239.66   19.08   0
  18   0  -6  494.11   19.86   0
  19 -11   3  108.48   21.74   0
  19   3  -7   25.43   16.94   0
  21 -11   3   56.76   21.33   0
  21  -3  -5   55.48   19.19   0
  -8  24   2   64.93   34.96   0
  -7  13   7  206.17   15.39   0
  -6   8   6  185.91   14.78   0
  -6  12   8  407.04   19.37   0
  -5   7   7  207.27   15.46   0
  -5  11   9  116.76   15.28   0
  -4   4   2  234.84   22.00   0
  -4   4   6   94.93   14.05   0
  -4   6   0  231.15   23.91   0
  -4   6   8   23.60   14.13   0
  -3   3   7  374.60   15.62   0
  -2   6  10  345.96   16.63   0
  -2  14  -4  142.56   14.47   0
  -2  24  -4   37.10   14.49   0
  -1  -1   5  890.30   16.67   0
  -1   7  -3  544.24   16.74   0
  -1   7  11  109.55   16.40   0
   0   0   8 1177.67   19.80   0
   1  -3   3  489.28   18.34   0
   1  -3   5 1480.54   21.11   0
   1  11  -5  562.68   14.36   0
   2  -4   4 2582.36   26.93   0
   2  16  -6    0.74   11.62   0
   2  22  -6  170.88   13.46   0
   3   1  11  181.86   13.45   0
   3   7  -5  819.81   16.60   0
   4  -4   8   65.23   12.28   0
   4  10  -6  309.86   13.25   0
   5  -1  11  249.93   14.44   0
   5  15  -7  217.09   15.53   0
   5  17  -7  252.05   13.19   0
   7  -5   9  314.86   18.21   0
   7  11  -7  235.27   12.78   0
   8  -8   4 1032.07   20.85   0
  10  14  -8   71.25   12.65   0
  11  -7   9  157.25   19.96   0
  12  10  -8  163.13   19.54   0
  14 -10   6   80.74   18.21   0
  14  -4  -4  805.53   23.79   0
  16   0  -6    1.01   14.74   0
  17   3  -7   37.32   16.00   0
  19 -11   5   65.31   17.12   0
  19  -3  -5   73.95   18.57   0
  -8  16   4 1046.24   36.38   0
  -7  11   3 1080.34   34.81   0
  -7  11   5  686.18   20.32   0
  -7  15   7   15.03   18.89   0
  -4  12  10   51.55   15.60   0
  -2   6  -2 2107.02   28.64   0
  -1   3   9  229.80   14.02   0
  -1  17  -5  257.10   14.64   0
  -1  19  -5  112.83   14.31   0
  -1  21  -5   45.25   13.97   0
  -1  23  -5   60.91   14.14   0
   0  -2   4   -4.99   10.15   0
   0   8  -4 4585.13   30.73   0
   2  -2   8   29.10   11.75   0
   2  14  -6  415.62   14.30   0
   5  -5   7  276.87   16.63   0
   5  13  -7  121.84   14.47   0
   6   6  -6  796.77   18.20   0
   7   9  -7  377.69   17.11   0
   8  -4  10   56.97   14.36   0
   8   4  -6  323.15   16.35   0
   8  16  -8  296.82   14.03   0
   9   7  -7  544.11   15.66   0
  10  12  -8  192.38   13.29   0
  11  -9   5  132.34   17.69   0
  11  -1  -5  151.13   18.29   0
  11   5  -7  382.70   17.19   0
  12  -8   8  260.98   20.33   0
  13  -9   1  910.37   29.54   0
  13  -9   7  307.70   18.52   0
  14 -10   4  437.26   20.27   0
  14   8  -8   19.15   14.80   0
  15   3  -7  229.96   16.89   0
  16 -10   6   90.78   18.45   0
  17  -3  -5  135.56   18.12   0
  -8  22   4  167.52   42.56   0
  -6   8   4   89.21   15.20   0
  -6  14   8   71.92   17.38   0
  -5  13   9   57.03   15.15   0
  -4  10  -2 2330.04   27.31   0
  -3   7   9  430.21   13.99   0
  -3  11  -3 1048.52   17.43   0
  -2   8  10   32.41   13.67   0
  -2  12  -4 1204.81   19.70   0
  -1   1   7  459.72   15.44   0
  -1  15  -5  617.28   16.86   0
   0   4  10   -6.42   12.18   0
   1   1   9  248.51   15.77   0
   1   5  11  108.60   13.72   0
   1   9  -5  192.16   14.75   0
   2  12  -6   54.19   13.87   0
   3  -1   9  184.25   14.64   0
   3   1  -3  473.26   16.29   0
   3  19  -7  162.37   16.26   0
   4   2  -4  332.72   13.59   0
   4   8  -6   33.06   14.40   0
   5  -3   9   79.91   11.97   0
   5  -1  -3 1842.01   28.67   0
   6  -6   6  993.01   19.54   0
   6  -2  10  132.88   16.44   0
   6   0  -4   13.83   14.90   0
   7  -7   5  359.55   17.34   0
   7  -1  11   41.13   16.13   0
   8  -6   8  449.82   16.13   0
   8  14  -8   68.25   13.05   0
   9  -7   7  607.57   19.26   0
  10  -8   6  443.29   18.95   0
  10   2  -6   82.44   16.38   0
  10  10  -8   51.17   15.97   0
  11  -9   3  332.54   18.11   0
  12  -8   0  883.19   38.12   0
  12   8  -8  239.95   18.25   0
  13  -7   9  201.64   17.56   0
  14  -8   8   20.04   17.61   0
  14   0  -6  890.08   20.67   0
  15  -9   7   -0.78   16.83   0
  16 -10   2   33.91   21.72   0
  16   6  -8  110.42   14.25   0
  18 -10   6   23.35   17.85   0
  -7  17   7   50.35   17.88   0
  -7  19   7  103.25   22.04   0
  -6  10   6  958.34   20.49   0
  -6  20  -2   84.18   16.11   0
  -5  15   9  295.77   19.96   0
  -4   4   4  184.58   15.43   0
  -4   8   8  598.27   16.66   0
  -2   2   6  633.93   17.36   0
  -2   4   8  650.33   15.26   0
   0  20  -6    2.40   15.28   0
   1  -1   7  492.20   14.27   0
   1   3  -3  532.76   17.30   0
   2   2  10  213.43   12.99   0
   2   4  -4 2860.32   25.94   0
   3  -3   7  260.82   13.30   0
   3   3  11   94.54   13.22   0
   3  17  -7  149.54   12.40   0
   4   0  10   -0.08   12.04   0
   5   1  11  213.53   13.36   0
   5   3  -5  257.85   15.12   0
   5  11  -7  291.32   12.69   0
   6  16  -8   35.49   14.36   0
   7  -7   3   87.21   15.51   0
   8  12  -8   12.30   12.57   0
   9  -5   9  170.41   14.96   0
  10  -4  10   27.46   17.73   0
  13   3  -7   48.09   12.66   0
  14   6  -8  105.47   18.21   0
  15  -3  -5   71.67   17.59   0
  16 -10   4  544.21   21.30   0
  17  -9   7  178.64   19.08   0
  19   1  -7   50.54   16.80   0
  21  -7  -3   63.95   27.74   0
  -8  18   4  170.81   28.87   0
  -7  19  -1  343.70   20.14   0
  -7  21  -1  281.09   18.50   0
  -6  16   8   27.30   17.83   0
  -6  18  -2  126.77   13.09   0
  -6  22  -2  334.95   16.70   0
  -6  24  -2   63.15   17.34   0
  -5   9   7  522.89   16.80   0
  -5  19  -3  174.45   14.48   0
  -5  21  -3   58.34   14.42   0
  -5  23  -3  285.17   17.88   0
  -3   3   5  694.12   17.28   0
  -3   5   7  916.71   18.50   0
  -3   9   9   87.81   14.20   0
  -1   5   9  356.25   15.95   0
  -1  13  -5  327.21   13.36   0
   0   2   8   23.07   14.13   0
   0  16  -6    3.42   14.11   0
   0  18  -6  653.40   15.47   0
   0  22  -6  172.98   13.01   0
   1   7  11   86.25   16.00   0
   2   0  -2  902.30   24.51   0
   2  10  -6  835.17   17.60   0
   3   5  -5  792.68   16.04   0
   3  15  -7   90.24   12.44   0
   4  -4   6  106.75   14.87   0
   5  -5   1 2247.08   38.58   0
   6  -6   2 5014.91   43.67   0
   6  -4   8 1028.58   18.08   0
   6  14  -8   53.24   15.25   0
   7   1  -5  266.12   14.58   0
   7   7  -7  137.76   13.37   0
   9   5  -7  165.31   13.77   0
  10  -8   2 1627.24   28.31   0
  10  -6   8  156.21   17.58   0
  10   8  -8   51.35   16.93   0
  11  -5  -3 1461.34   32.47   0
  12  -4  -4    6.18   16.07   0
  12   0  -6   12.26   15.73   0
  13  -9   5  459.71   18.78   0
  16  -8   8   85.54   15.69   0
  17   1  -7  194.20   17.26   0
  18 -10   2    7.95   20.90   0
  18 -10   4  153.23   21.01   0
  19  -7  -3   16.88   26.37   0
  20  -2  -6   29.80   15.53   0
  22 -10   2   20.79   22.39   0
  23  -7  -3   24.65   27.67   0
  -8  20   4   45.49   30.17   0
  -7  13   5  120.94   18.05   0
  -7  17  -1   56.18   17.41   0
  -7  23  -1   54.51   17.52   0
  -6  16  -2  235.44   16.05   0
  -5   7   5  984.21   19.37   0
  -5  17  -3  572.34   16.53   0
  -5  25  -3  124.47   16.75   0
  -4   6   6 1106.66   19.17   0
  -4  18  -4   41.54   12.69   0
  -4  20  -4   34.78   14.24   0
  -4  22  -4   34.03   14.51   0
  -4  24  -4  150.18   18.15   0
  -3   9  -3  857.76   18.75   0
  -2  10  -4  395.34   15.45   0
  -2  10  10  165.49   12.64   0
   0   0   6   13.26   11.25   0
   0   6  -4   -4.46   11.69   0
   0   6  10  212.17   14.19   0
   0  14  -6  267.72   15.54   0
   2  -2   6  608.82   17.17   0
   2   0   8   11.96   14.61   0
   3   5  11  120.84   16.71   0
   3  13  -7  392.41   13.53   0
   4  -2   8    9.35   11.54   0
   5  -5   5  151.96   12.74   0
   5   9  -7  378.94   13.40   0
   6  -6   4  732.64   16.78   0
   6   4  -6   89.18   12.24   0
   7  -5   7  450.04   15.38   0
   7  -3   9  221.80   14.38   0
   7   1  11   45.08   15.58   0
   8  -2  -4  412.64   17.59   0
   8  -2  10  123.66   13.46   0
   8   2  -6  403.23   16.87   0
   8  10  -8  159.36   13.34   0
  10  -8   4   44.87   15.33   0
  11  -7   7   55.57   14.25   0
  11  -5   9  162.15   16.23   0
  11   3  -7  523.96   15.65   0
  12  -8   6   51.09   16.64   0
  12   6  -8  152.52   13.72   0
  13  -9   3  185.75   18.69   0
  15   1  -7   13.66   16.05   0
  16   4  -8    3.19   12.14   0
  18  -2  -6    3.82   16.39   0
  20 -10   2   16.36   20.88   0
  20 -10   4  118.05   20.05   0
  -7  25  -1   19.20   19.02   0
  -6  10   0   58.70   19.04   0
  -5   9  -1 1523.96   28.06   0
  -5  15  -3  596.74   16.42   0
  -4  10   8  322.67   14.96   0
  -4  16  -4  960.61   18.94   0
  -3   5  -1 5161.20   52.56   0
  -3  19  -5  247.89   14.82   0
  -3  21  -5  230.13   14.89   0
  -3  23  -5  114.01   14.73   0
  -2   6   8  211.22   15.12   0
  -1   5  -3 1709.76   23.82   0
  -1  11  -5  561.48   14.44   0
   1   3   9  233.95   13.90   0
   1   7  -5  509.40   14.65   0
   1  19  -7   31.24   15.58   0
   2   4  10   23.15   11.94   0
   3   1   9  186.51   14.65   0
   3  11  -7  431.33   15.35   0
   4  -2  -2 3310.32   44.87   0
   4   2  10  259.01   15.99   0
   4   6  -6 1230.42   17.49   0
   4  16  -8  262.37   16.05   0
   4  18  -8   15.90   12.49   0
   5  -1   9  229.10   12.76   0
   5   3  11   83.33   13.23   0
   6   0  10  115.96   13.33   0
   6  12  -8  390.66   13.96   0
   7  -3  -3  430.93   19.61   0
   8  -6   6  393.75   15.19   0
   9  -7   5  293.33   16.74   0
   9  -1  -5  921.16   19.54   0
   9  13  -9   62.70   16.36   0
  11  11  -9  153.69   14.00   0
  12  -6   8  199.60   18.24   0
  13  -5   9   28.12   19.11   0
  13  -3  -5   11.06   14.53   0
  13   9  -9   96.48   15.66   0
  14   4  -8  174.01   17.17   0
  15  -9   1  155.85   23.53   0
  15  -9   5   83.76   16.62   0
  16  -2  -6   20.57   14.93   0
  17  -7  -3  352.40   33.04   0
  20  -6  -4  212.02   23.35   0
  22  -6  -4   55.20   23.70   0
  -8  20   0  222.33   22.68   0
  -8  22   0  216.40   22.40   0
  -6  12   6   39.98   14.15   0
  -6  14  -2 1007.63   21.09   0
  -5  11   7  262.90   13.94   0
  -3   3   3 4240.40   39.73   0
  -3  11   9  224.54   15.40   0
  -3  17  -5   26.78   13.12   0
  -2  12  10    8.41   11.92   0
  -1   1   5  805.02   15.47   0
  -1   3   7  440.06   13.39   0
  -1   7   9  224.87   14.79   0
   0   2  -2 3642.69   38.15   0
   0   8  10    3.44   15.47   0
   0  12  -6    5.20   13.98   0
   1  -1   5  938.34   18.17   0
   1  15  -7  127.06   14.47   0
   1  17  -7  149.78   12.54   0
   2   8  -6   42.01   11.69   0
   3  -3   5  662.73   15.75   0
   4  14  -8   25.43   14.08   0
   5  -5   3   70.08   14.33   0
   5  -3   7  151.87   12.59   0
   5   7  -7  216.79   16.25   0
   6  10  -8  163.35   16.09   0
   7   5  -7  387.50   17.33   0
   8  -4   8  132.87   13.80   0
   8   8  -8  478.61   14.84   0
   9  -7   1  434.28   23.87   0
   9  -3   9   66.71   16.66   0
  10  -2  10   36.49   14.04   0
  10   0  -6  486.47   18.46   0
  10   6  -8   91.74   13.42   0
  11   9  -9   25.10   17.16   0
  13  -7   7  446.33   16.41   0
  13   1  -7  305.01   16.86   0
  14  -8   6  253.64   18.30   0
  17  -9   5  133.92   18.43   0
  18  -6  -4  260.76   24.88   0
  -8  18   0   18.16   20.03   0
  -8  24   0   95.01   24.81   0
  -7  15  -1   31.11   14.29   0
  -5  13  -3  262.30   14.12   0
  -4   8  -2   89.90   14.37   0
  -4  12   8   34.41   16.45   0
  -4  14  -4   35.85   13.46   0
  -3   7   7  704.43   17.43   0
  -3  15  -5  386.38   15.77   0
  -2   2   4  213.90   12.75   0
  -2  18  -6  159.30   14.75   0
  -2  20  -6   23.43   13.95   0
  -2  22  -6  177.17   15.07   0
   0   4   8   33.04   13.99   0
   1   1   7  455.53   13.77   0
   3  -1   7  122.48   11.97   0
   4  -4   4  125.72   11.53   0
   6  -2   8  117.70   14.45   0
   8   0  10    0.51   15.29   0
   9  -7   3  614.18   20.76   0
   9  -5   7  149.04   16.76   0
   9   3  -7   32.64   12.77   0
   9  11  -9   89.46   13.68   0
  12  -8   4  287.20   17.08   0
  12   4  -8   14.51   12.81   0
  13   7  -9  171.02   18.66   0
  14  -6   8  135.24   16.31   0
  14  -2  -6  162.38   15.56   0
  15  -9   3   21.41   16.90   0
  15  -7   7   65.82   18.06   0
  16  -8   6   53.94   17.53   0
  16   2  -8  109.82   17.49   0
  19  -9   5   27.65   16.77   0
  19  -1  -7   56.21   15.74   0
  -7  15   5  239.51   20.78   0
  -6  10   4  299.07   18.19   0
  -3  13   9  182.83   15.79   0
  -2   4   6   32.27   11.46   0
  -2   8  -4   11.85    9.66   0
  -2  16  -6    5.16   13.61   0
  -1   9  -5  205.82   12.09   0
   0   0   4 4394.75   33.45   0
   0  10  -6 2169.69   22.07   0
   0  10  10  363.52   15.94   0
   1   5   9  312.94   14.89   0
   1  13  -7   81.94   11.57   0
   2  -2   4  204.13   14.07   0
   2   2   8   45.72   14.94   0
   2   6  10  350.10   14.17   0
   2  18  -8   52.20   12.33   0
   3   3  -5  720.51   17.59   0
   3   9  -7   82.64   11.20   0
   4   0   8 1537.38   19.79   0
   4   4  10  110.36   14.39   0
   4  12  -8   32.97   11.76   0
   5   1  -5  570.79   17.07   0
   5   5  11   43.45   12.04   0
   6  -4   6   72.25   11.65   0
   6   2  10  149.22   14.93   0
   7  -1   9  123.87   12.65   0
   7  13  -9  175.45   13.43   0
   8  -6   0  998.94   38.61   0
   8   6  -8  404.33   17.45   0
  10  -6  -2  661.85   39.74   0
  10  -6   6  469.62   18.03   0
  10  -4   8  334.70   17.32   0
  11  -7   5  358.93   18.01   0
  11  -3   9  388.16   19.17   0
  11   1  -7   46.01   15.49   0
  12  -2  10   80.62   14.97   0
  16  -6   8  137.05   16.01   0
  17  -7   7  174.06   17.71   0
  17  -1  -7  147.54   16.72   0
  18  -8   6  295.44   18.63   0
  19  -5  -5   67.79   19.83   0
  20  -8   6   15.83   20.29   0
  21  -5  -5   64.50   19.73   0
  -6  14   6  307.04   17.62   0
  -5   7   3 1810.27   30.98   0
  -5  13   7  162.03   14.02   0
  -4   8   6   24.98   13.00   0
  -4  12  -4  242.91   14.29   0
  -3   5   5  708.96   17.33   0
  -3  13  -5  861.35   17.94   0
  -3  15   9   82.67   15.53   0
  -2   2   2  845.69   25.68   0
  -2   8   8   29.54   13.51   0
  -1   9   9   21.06   13.75   0
  -1  19  -7   39.71   14.88   0
   1   5  -5  707.32   16.61   0
   2   2  -4  142.65   11.85   0
   2   6  -6 1455.32   20.58   0
   2  16  -8    4.40   11.71   0
   3  -3   3 4071.08   35.08   0
   3   3   9   82.78   11.46   0
   4  -4   2  202.95   14.61   0
   4  -2   6 1563.86   21.02   0
   4   0  -4 3868.53   32.99   0
   4   4  -6  120.02   11.81   0
   5   1   9  236.45   12.76   0
   5  15  -9  269.33   13.35   0
   6   2  -6  884.02   16.82   0
   6   8  -8   11.88   11.83   0
   7  -5   5  914.49   17.89   0
   7  11  -9  195.73   13.64   0
   8  -6   4  630.34   18.36   0
   9   9  -9  237.75   14.33   0
  10  -4  -4  593.14   21.04   0
  10   4  -8  312.85   17.53   0
  11  -3  -5  550.04   18.48   0
  11   7  -9  144.68   15.96   0
  12  -8   2   12.79   16.45   0
  14   2  -8  121.50   13.32   0
  15  -1  -7   17.51   15.79   0
  16  -6  -4  581.10   27.19   0
  17  -9   1  266.86   24.98   0
  17  -9   3  397.89   20.88   0
  17  -5  -5   67.51   19.92   0
  -8  16   0 1100.94   29.84   0
  -6  12  -2    6.49   12.00   0
  -5   9   5  790.52   18.06   0
  -4   6   4   23.98   14.92   0
  -4  14   8    8.70   14.23   0
  -3   7  -3 1021.83   19.54   0
  -2   4  -2  119.18   12.71   0
  -2  14  -6  476.60   13.78   0
  -1   1   3 1480.79   23.63   0
  -1   5   7  426.43   15.10   0
  -1  17  -7  130.80   12.24   0
   0   2   6 1602.17   19.29   0
   0   4  -4  234.67   14.11   0
   0  12  10   -8.89   14.50   0
   1  11  -7  432.13   13.47   0
   2   0   6  542.82   16.01   0
   2   8  10   23.34   15.03   0
   2  14  -8   33.46   11.36   0
   3  -3   1 6416.66   63.36   0
   3   7  -7  778.33   17.30   0
   4  10  -8  295.24   12.84   0
   5   5  -7  274.86   13.56   0
   5  13  -9   40.18   14.92   0
   7  -3   7  395.08   15.24   0
   7  -1  -5  317.67   15.80   0
   7   3  -7  446.41   17.16   0
   8  -2   8   98.26   15.14   0
   8   0  -6   -6.01   14.36   0
   9  -1   9  392.64   17.50   0
  10   0  10  323.49   15.23   0
  11  -5   7  409.16   16.01   0
  12  -6   6  167.67   16.77   0
  12  -4   8   31.27   16.71   0
  12  -2  -6  198.66   15.46   0
  13  -3   9   93.60   15.59   0
  13   5  -9   28.93   14.16   0
  14  -8   4  119.36   16.31   0
  19  -9   1  224.79   25.06   0
  19  -9   3   41.97   19.32   0
  20  -4  -6  209.36   20.49   0
  21  -9   3   95.67   18.81   0
  23  -9   1   35.24   19.78   0
  -7  13  -1 1214.69   23.82   0
  -7  17   5   83.46   18.84   0
  -7  21  -3  242.72   17.14   0
  -7  23  -3   62.16   17.29   0
  -6  20  -4  370.72   16.48   0
  -6  22  -4   20.12   14.09   0
  -6  24  -4   76.39   15.60   0
  -5  11  -3  205.62   13.63   0
  -5  15   7  213.50   17.50   0
  -5  19  -5  202.67   14.34   0
  -5  21  -5   21.88   13.55   0
  -5  23  -5  111.77   15.05   0
  -4  16   8  240.92   17.95   0
  -3   9   7  126.90   13.82   0
  -3  11  -5  817.89   17.07   0
  -2  12  -6   56.90   14.34   0
  -1   7  -5  641.84   16.60   0
  -1  11   9  223.91   14.57   0
  -1  15  -7  140.98   12.15   0
   0   6   8    1.39   13.89   0
   0   8  -6    8.19   13.36   0
   1  -1   3 1501.92   22.17   0
   1   7   9  185.87   14.51   0
   2  12  -8  761.10   17.94   0
   4   6  10  333.85   17.21   0
   5  -3   5  207.28   14.72   0
   5  -1   7  560.75   16.57   0
   6  -2  -4  249.53   16.38   0
   6   4  10  -23.12   14.13   0
   6   6  -8  130.58   15.87   0
   7   9  -9   86.29   12.68   0
   8  -4   6  410.00   16.07   0
   8   2  10  110.71   13.04   0
   9   1  -7  499.63   18.50   0
   9   7  -9  163.44   14.78   0
  11   5  -9  130.00   17.18   0
  12   2  -8  227.01   14.21   0
  13  -7   5  209.22   18.05   0
  13  -5   7   43.17   16.87   0
  13  -1  -7  303.40   16.47   0
  15  -7  -3   55.95   27.46   0
  15  -3   9   83.21   19.23   0
  18  -4  -6   13.22   18.30   0
  21  -9   1   34.29   20.59   0
  -7  13   3  682.04   28.43   0
  -7  19  -3  216.98   14.04   0
  -6  16   6  260.92   17.95   0
  -6  18  -4   77.47   12.94   0
  -5  17  -5  288.16   14.34   0
  -4  10  -4  308.61   14.77   0
  -4  18   8   33.38   17.79   0
  -4  20  -6   19.20   13.31   0
  -4  22  -6   63.87   14.81   0
  -2  10   8   51.50   13.45   0
  -1   3   5 1734.09   21.99   0
  -1  13  -7   94.16   14.41   0
   0  16  -8 1029.61   20.32   0
   0  18  -8    2.15   12.29   0
   1   1  -3 1513.20   24.43   0
   1   3   7  422.54   13.05   0
   1   9  -7  632.59   14.34   0
   2  -2   2  768.12   21.46   0
   2   4   8  696.08   17.09   0
   3   1   7  122.12   11.63   0
   3   5   9  136.62   14.57   0
   3  15  -9   44.41   12.37   0
   4   2   8   -5.34   12.96   0
   4   8  -8  738.85   15.13   0
   5   3   9   75.86   14.05   0
   5  11  -9   87.67   13.22   0
   6  -4  -2  165.39   21.60   0
   6   0   8   -8.98   10.63   0
   7   1   9  126.95   12.61   0
   8  -6   2 1432.92   25.77   0
   8   4  -8  127.83   13.58   0
  11  -7   3  545.82   18.25   0
  11  -1   9   13.65   15.49   0
  14  -8   0  382.93   26.84   0
  14  -6   6  147.63   16.72   0
  14  -4   8  203.50   16.24   0
  15  -5  -5  317.60   20.74   0
  15   3  -9   77.30   13.98   0
  16  -8   4   90.94   16.71   0
  16   0  -8   57.83   16.39   0
  -8  20  -2  180.81   16.57   0
  -8  22  -2   96.01   17.42   0
  -8  24  -2   57.27   18.62   0
  -7  17  -3   82.27   12.45   0
  -7  19   5  138.12   21.53   0
  -6  16  -4   48.72   12.90   0
  -5  17   7  261.30   18.54   0
  -4  10   6  225.46   14.05   0
  -4  18  -6  320.42   12.31   0
  -2   6  -4   73.75   10.13   0
  -2   6   6 1386.11   19.96   0
  -1  13   9   27.73   13.13   0
   0   0   2    2.68   10.25   0
   2  10  -8   58.21   13.05   0
   2  10  10  172.52   13.21   0
   3  -1  -3  473.68   16.79   0
   3  -1   5 1138.36   18.96   0
   3  13  -9  161.24   15.40   0
   6  -4   4 2838.46   26.80   0
   7  -5   3 3248.61   31.44   0
   7   7  -9   29.25   15.56   0
   9  -5  -3  151.33   20.13   0
   9  -5   5  416.74   14.84   0
   9  -3  -5  982.51   22.19   0
   9  -3   7   66.99   12.67   0
  10  -6   4  607.17   18.63   0
  10  -2  -6   89.81   14.82   0
  10  -2   8  582.50   15.59   0
  10   2  -8  551.31   17.70   0
  10   2  10   55.90   12.89   0
  13   3  -9   93.08   15.91   0
  14  -8   2  749.58   22.85   0
  14  -6  -4  814.09   27.48   0
  14   0  -8   18.89   15.77   0
  15  -7   5   26.25   13.33   0
  15  -5   7  344.58   18.60   0
  16  -4  -6  746.79   22.44   0
  16  -4   8    9.13   14.25   0
  18  -8   4   14.29   16.98   0
  19  -3  -7   51.75   17.63   0
  20  -8   4   28.43   16.61   0
  22  -8   4   17.77   16.39   0
  -8  18  -2  249.37   17.04   0
  -7  21   5  159.56   24.22   0
  -6  18   6  123.79   18.06   0
  -5  15  -5  381.65   14.98   0
  -5  19   7   72.65   17.94   0
  -4  16  -6    4.15   10.44   0
  -3  11   7  455.18   15.91   0
  -3  17  -7  163.80   14.14   0
  -3  19  -7  172.17   13.32   0
  -2  10  -6  873.04   15.36   0
  -2  12   8  649.25   16.95   0
  -1   3  -3  600.87   15.89   0
  -1   7   7  453.41   16.46   0
  -1  11  -7  436.36   16.04   0
   0   8   8  456.78   15.46   0
   0  14  -8    1.64   11.55   0
   1   1   5  865.95   15.73   0
   1   9   9   32.00   11.53   0
   2   4  -6   18.03   11.18   0
   3   5  -7 1077.80   16.77   0
   4   2  -6 1746.51   20.81   0
   4   8  10   16.37   12.92   0
   5   3  -7  215.25   12.50   0
   5   9  -9  172.22   12.74   0
   6  -2   6 1120.50   17.39   0
   6   6  10  213.39   15.76   0
   8   4  10   63.03   12.04   0
   9   1   9  368.66   16.17   0
   9   5  -9  163.53   13.99   0
  10  -4   6   68.23   15.70   0
  11  -1  -7   42.19   15.18   0
  13  -1   9  141.84   14.99   0
  16  -6   6   73.47   17.15   0
  17  -7   5  171.85   17.26   0
  17  -5   7   10.46   17.41   0
  17  -3  -7   29.38   17.56   0
  18  -6   6   18.32   16.93   0
  19  -7   5  208.07   18.07   0
  19  -5   7  167.89   19.81   0
  21  -7   5   30.94   20.23   0
  -7  15  -3  191.86   13.45   0
  -6  10  -2  316.69   16.69   0
  -6  12   4 1871.77   29.51   0
  -6  14  -4  209.71   13.98   0
  -6  20   6   36.69   19.75   0
  -5   9  -3  749.13   17.50   0
  -5  11   5  394.76   16.95   0
  -4   6  -2  542.26   17.75   0
  -4  14  -6  610.38   15.81   0
  -3   9  -5  741.42   14.88   0
  -2   4   4 2984.72   29.55   0
  -1  15   9   78.67   14.85   0
   0   4   6    2.87   12.51   0
   0   6  -6  701.86   15.29   0
   0  12  -8  169.64   15.09   0
   1   3  -5 2003.85   21.25   0
   1   7  -7  451.93   13.57   0
   1  15  -9   79.61   14.50   0
   2  12  10   -6.69   11.84   0
   3   1  -5 1309.82   18.48   0
   3   7   9  413.17   15.77   0
   3  11  -9  165.27   12.25   0
   4   0   6    5.57   13.08   0
   4   6  -8   33.64   11.66   0
   6   0  -6  665.28   15.80   0
   6   4  -8  891.26   16.76   0
   7  -1   7  220.09   12.47   0
   7   1  -7  230.34   14.14   0
   7   3   9  218.39   15.86   0
   8   0   8  698.98   14.83   0
  11  -7   1  306.32   19.65   0
  11  -3   7  491.12   17.85   0
  11   3  -9  327.00   17.86   0
  12  -2   8  201.96   14.65   0
  12   0  -8  194.82   16.45   0
  12   2  10   70.18   13.82   0
  13  -5  -5  243.87   19.34   0
  14  -4  -6   45.88   16.71   0
  15  -1   9   65.31   18.23   0
  16  -8   2   17.02   17.56   0
  20  -6   6   74.60   18.23   0
  -9  23   1  169.95   40.69   0
  -8  14   0  154.63   21.59   0
  -8  16  -2    9.18   14.19   0
  -5   7  -1 1696.42   30.50   0
  -5  13  -5  179.08   14.47   0
  -3   7   5  743.60   17.17   0
  -3  15  -7   96.37   11.64   0
  -2  14   8   39.91   16.02   0
  -2  18  -8   69.83   12.00   0
  -1   5  -5  709.83   16.72   0
   1   5   7  395.98   14.75   0
   1  11   9  227.53   13.93   0
   2   2   6  613.98   14.35   0
   2   6   8  237.75   14.95   0
   2   8  -8   16.92   10.50   0
   4  -2   4  255.22   12.03   0
   4   4   8   65.62   13.44   0
   4  10  10  171.93   16.31   0
   5  -3  -3 1064.43   26.10   0
   5  -1  -5  590.57   17.19   0
   5   1   7  536.82   16.30   0
   5   5   9  198.12   12.34   0
   5   7  -9   96.05   14.92   0
   6   2   8   89.09   11.37   0
   6  10 -10  109.80   13.01   0
   7  -3   5  562.77   16.78   0
   7   5  -9  339.83   16.85   0
   8  -4  -4  142.59   16.98   0
   8   2  -8   71.12   12.98   0
   8   8 -10   11.99   13.14   0
  10   4  10   37.89   12.46   0
  10   6 -10   77.78   14.60   0
  11  -5   5 1184.70   19.23   0
  11   1   9   21.01   14.91   0
  12  -6   4 1057.01   21.46   0
  13  -7   3  919.37   21.07   0
  14  -2   8  152.69   19.15   0
  15  -3  -7  203.26   16.69   0
  15   1  -9   45.33   13.76   0
  -9  21  -1   44.14   18.15   0
  -9  23  -1  157.86   20.78   0
  -4   8  -4 2531.19   23.02   0
  -4  12  -6    9.53   13.32   0
  -4  12   6    9.37   11.97   0
  -3   5  -3 1207.07   19.25   0
  -3  13  -7  385.12   15.01   0
  -3  13   7  356.55   15.27   0
  -2   8  -6   35.82   12.77   0
  -2  16  -8   27.94   11.81   0
  -1   9  -7  515.19   14.53   0
   0   2   4    2.55   11.99   0
   0  10  -8   -6.66   12.97   0
   0  10   8    4.95   12.84   0
   1  13  -9    8.66   11.69   0
   2   0   4   -0.85   12.09   0
   3   3   7  315.13   12.46   0
   3   9  -9   91.26   12.11   0
   4  12 -10   66.76   12.54   0
   6   8  10   62.98   12.76   0
   8  -2  -6  393.30   16.51   0
   8   6  10  129.30   12.88   0
   9  -1  -7  532.96   18.42   0
   9   3  -9   53.52   15.70   0
  10   0   8  -15.82   14.07   0
  12  -4   6  253.82   14.54   0
  13  -3   7   49.97   12.75   0
  13   1  -9  153.34   16.71   0
  16  -8   0   11.70   23.29   0
  16  -2  -8  109.52   15.92   0
  16  -2   8  107.58   18.58   0
  18  -8   2  318.60   20.18   0
  20  -8   2   22.47   18.10   0
  22  -8   2  194.76   19.40   0
  -9  19  -1   56.20   20.12   0
  -7  11  -1 1159.67   24.26   0
  -7  13  -3  769.25   17.31   0
  -7  19  -5  162.55   14.42   0
  -7  21  -5  122.73   14.55   0
  -6  12  -4 1591.54   20.65   0
  -6  20  -6   17.68   13.13   0
  -4   8   4 2192.27   27.74   0
  -3   5   3 1337.09   24.83   0
  -2   8   6   40.70   12.61   0
  -2  14  -8   23.08   11.83   0
  -2  16   8   12.04   13.87   0
  -1   9   7  470.79   16.35   0
   0   2  -4    0.61    9.81   0
   1  11  -9  218.17   14.69   0
   1  13   9    0.96   13.58   0
   2   0  -4    0.32   10.20   0
   3   3  -7  344.46   15.09   0
   3   9   9  105.95   12.27   0
   4   4  -8   59.54   15.04   0
   4  12  10   44.20   15.47   0
   5  -3   3  848.55   19.73   0
   6   8 -10   85.58   13.29   0
   7  -5   1 2030.77   35.07   0
   8  -4   4  135.37   14.52   0
   8  -2   6  517.31   14.32   0
   8   6 -10  105.64   17.69   0
   9  -1   7  470.40   15.46   0
   9   3   9   45.19   11.91   0
  10  -6   2  753.71   21.99   0
  10   0  -8   17.81   12.29   0
  12  -6  -4  961.55   26.88   0
  12  -4  -6  249.88   15.80   0
  13  -5   5  312.01   18.32   0
  13  -3  -7   55.76   15.32   0
  13   1   9  156.20   14.04   0
  15  -7   3   79.52   15.22   0
  15  -3   7  281.79   17.53   0
  -8  20  -4   26.02   14.15   0
  -8  22  -4  131.59   14.73   0
  -7  17  -5  103.98   13.31   0
  -6  18  -6  113.74   11.14   0
  -5  11  -5  387.57   12.60   0
  -5  13   5  179.35   15.31   0
  -5  19  -7   39.62   11.17   0
  -3   7  -5  845.95   15.40   0
  -3  11  -7  427.66   15.21   0
  -2   4  -4 2644.29   25.41   0
  -2  18   8   77.67   17.20   0
  -1   5   5  740.27   16.77   0
  -1  15  -9   74.56   12.49   0
   1   5  -7  585.97   14.28   0
   2   2  -6  774.70   15.31   0
   2   6  -8  193.41   11.56   0
   2   8   8   31.84   13.65   0
   4  -2  -4  349.38   17.12   0
   4  10 -10  208.15   13.22   0
   5  -1   5  515.51   14.24   0
   5   1  -7  423.75   13.97   0
   5   5  -9  162.90   15.75   0
   5   7   9  116.04   12.47   0
   6  -4   2  172.59   15.66   0
   6   2  -8  114.32   12.99   0
   6  10  10  139.43   15.91   0
   7  -3  -5  510.71   17.30   0
   7   5   9  301.45   13.45   0
   8   2   8   97.78   11.87   0
   8   8  10   11.81   14.94   0
   9  -5   3  191.45   15.81   0
  10   4 -10    9.98   13.92   0
  10   6  10   85.80   12.59   0
  11  -5  -5 1012.45   23.94   0
  11   1  -9   -6.84   15.11   0
  12   0   8  296.66   14.63   0
  13  -7  -3  895.00   38.24   0
  14  -6   4  768.54   20.66   0
  14  -4   6   64.50   13.54   0
  14  -2  -8  116.32   16.89   0
  15   1   9   36.01   14.51   0
  17  -7   3  441.54   20.72   0
  17  -3   7   18.38   17.92   0
  19  -3   7   74.47   18.12   0
  22  -8   0    8.13   22.04   0
  23  -7   3   18.10   18.30   0
  -8  14  -2  119.01   14.47   0
  -8  18  -4  156.88   14.21   0
  -6  10   2  303.09   28.23   0
  -6  16  -6  213.46   14.22   0
  -5   9   3  531.35   21.45   0
  -5  17  -7  251.86   13.17   0
  -4   6   2  771.01   26.69   0
  -4  10  -6  376.18   14.84   0
  -4  14   6  575.81   18.54   0
  -4  18  -8   15.80   14.55   0
  -3  15   7   96.28   13.81   0
  -2  12  -8  806.28   15.68   0
  -1   7  -7  466.28   13.34   0
  -1  13  -9   19.12   13.71   0
   0   4  -6    6.91   11.06   0
   0   6   6  707.60   16.63   0
   0   8  -8  328.43   12.19   0
   0  12   8  205.65   14.22   0
   1   3   5 1821.40   20.99   0
   1   7   7  458.76   15.98   0
   1   9  -9   28.27   13.93   0
   1  15   9   84.59   14.28   0
   2  12 -10   -7.39   11.52   0
   3   1   5 1159.17   19.18   0
   3   7  -9  414.67   14.25   0
   3  11   9  248.33   15.78   0
   4   0  -6    4.19   11.84   0
   4   6   8   28.84   13.87   0
   6   0   6  666.45   14.87   0
   6   4   8 1012.41   16.44   0
   7   1   7  192.20   12.20   0
   7   3  -9  209.33   13.94   0
   8   0  -8  753.15   18.52   0
   9  -3   5 1170.28   18.34   0
  10  -2   6  146.82   15.24   0
  11  -3  -7  427.29   19.13   0
  11  -1   7   67.74   15.71   0
  11   3   9  315.27   13.83   0
  14   0   8   17.30   16.28   0
  15  -5   5  267.44   17.30   0
  15  -1  -9   72.27   16.57   0
  16  -6   4  730.00   19.94   0
  16  -4   6  842.32   18.26   0
  18  -8   0   17.05   23.44   0
  18  -4   6    7.00   16.04   0
  19  -7   3   29.78   18.17   0
  20  -8   0   88.29   24.85   0
  20  -4   6  272.59   18.26   0
  21  -7   3   76.60   18.84   0
  -9  17  -1  525.51   22.77   0
  -9  21  -3   35.96   16.20   0
  -9  23  -3  181.38   19.20   0
  -8  16  -4  850.55   18.91   0
  -7  15  -5  253.88   13.68   0
  -6  10  -4  300.23   14.53   0
  -6  14   4  217.27   18.61   0
  -5   7  -3 1672.95   22.99   0
  -5  15  -7  229.81   14.86   0
  -4  16  -8  256.63   16.08   0
  -3   9   5  714.23   16.75   0
  -3  17   7  170.25   17.47   0
  -2   6  -6 1518.89   18.18   0
  -1  11   7  357.65   15.37   0
   1   1  -5  850.79   17.96   0
   2   4   6   36.97   12.75   0
   3  -1   3  614.61   17.79   0
   3   5   7  965.60   17.45   0
   4   2   6 1493.39   18.31   0
   4   8 -10    3.71   12.38   0
   5   3   7  175.35   11.89   0
   5   9   9  177.25   14.80   0
   6   6 -10  203.25   14.64   0
   7  -1  -7  257.06   14.06   0
   7   7   9   45.84   14.45   0
   8   4 -10   55.17   18.51   0
   9   1  -9  315.86   16.75   0
   9   5   9  137.62   12.25   0
  10  -4  -6   75.13   16.55   0
  10   2   8  582.30   17.00   0
  12  -2  -8  191.12   16.02   0
  12   2 -10   65.56   13.50   0
  13  -7   1  422.91   20.63   0
  13   3   9  120.06   13.77   0
  16   0   8   56.72   18.74   0
  17  -5   5   71.88   16.55   0
  18  -6   4  381.40   17.68   0
  19  -5   5   90.06   17.03   0
  20  -6  -6   47.29   19.12   0
  20  -6   4  263.53   18.99   0
  21  -5   5   92.20   18.51   0
  22  -6   4   60.86   17.32   0
  -9  19  -3   96.91   15.67   0
  -7  11  -3 1029.64   18.37   0
  -7  15   3  212.80   22.87   0
  -6   8  -2  529.96   19.01   0
  -6   8   0   28.77   20.89   0
  -6  14  -6  280.65   11.90   0
  -5   9  -5  825.37   16.73   0
  -4   6  -4    3.01   11.60   0
  -4  14  -8   11.94   13.60   0
  -3   9  -7   74.76   14.51   0
  -2  10  -8   40.10   10.61   0
  -2  10   6  897.74   17.81   0
  -1   3  -5 1247.54   17.77   0
  -1   3   3  497.29   17.61   0
  -1  11  -9  216.83   14.53   0
   0   0  -2    2.09   12.30   0
   0  14   8    6.94   13.35   0
   2   4  -8  620.20   17.24   0
   2  10 -10  171.39   12.51   0
   2  10   8   61.58   13.34   0
   3  -1  -5 1328.99   20.95   0
   3  13   9  152.51   15.16   0
   6  -2  -6 1058.99   20.23   0
   6  -2   4  167.31   11.43   0
   9   1   7  529.18   16.96   0
  10  -4   4  465.59   17.55   0
  10   2 -10   80.72   16.89   0
  13  -1  -9  123.84   16.89   0
  13  -1   7  341.79   14.89   0
  15   3   9   99.46   14.27   0
  17  -5  -7   35.08   17.36   0
  18  -6  -6   18.05   17.09   0
  19  -7  -5  144.51   23.51   0
  19  -5  -7  101.01   18.08   0
  21  -7  -5   47.54   26.65   0
  -9  17  -3  528.22   17.40   0
  -7  13  -5  183.08   14.57   0
  -5  13  -7  101.57   11.38   0
  -5  15   5  378.04   18.23   0
  -4   8  -6   38.95   12.77   0
  -4  16   6    6.54   12.90   0
  -3  15  -9   51.99   12.32   0
  -3  19   7  177.12   16.29   0
  -2   2  -2  801.95   21.05   0
  -2   6   4   69.76   13.16   0
   0   6  -8    7.55   10.61   0
   0  12 -10   -0.09   12.23   0
   1   1   3 1514.96   22.80   0
   1   3  -7  380.97   13.25   0
   1   7  -9  219.10   14.86   0
   3   1  -7  104.37   13.75   0
   3   5  -9  158.67   12.18   0
   4   2  -8    8.33   11.84   0
   4   6 -10  274.33   16.17   0
   4   8   8  621.50   16.25   0
   5   3  -9   39.41   11.88   0
   6   6   8  112.39   14.29   0
   7  -1   5  276.11   15.09   0
   8   0   6   11.99   13.94   0
   8   4   8  112.93   11.62   0
  10  -2  -8  548.28   18.06   0
  11  -5   3 1797.42   24.28   0
  11  -3   5  489.67   14.76   0
  11   5   9  122.10   13.00   0
  12  -6   2  746.15   21.83   0
  12  -2   6  194.70   13.75   0
  12   2   8  224.56   14.05   0
  15  -1   7   18.09   12.64   0
  16  -6  -6   55.09   17.35   0
  -8  12  -2  651.03   18.56   0
  -8  14  -4  113.26   13.32   0
  -8  20  -6  141.89   15.21   0
  -7  19  -7   78.63   14.26   0
  -6  12  -6   45.26   11.13   0
  -4  12  -8   52.57   14.09   0
  -4  18   6  326.49   18.45   0
  -3   5  -5  700.54   15.04   0
  -3  13  -9  192.11   16.16   0
  -2   8  -8   19.83   13.36   0
  -1   1  -3 1425.15   22.67   0
  -1   5  -7  558.74   13.91   0
  -1   9  -9   26.07   13.99   0
  -1  13   7   46.29   13.03   0
   0  16   8  947.48   19.33   0
   1   9   7  461.38   13.92   0
   2   8 -10    7.22   12.26   0
   3  15   9   78.74   14.12   0
   5  11   9   79.37   12.85   0
   6  -4  -4 2952.62   32.87   0
   6   0  -8   -3.15   12.28   0
   6   4 -10   20.63   13.52   0
   7  -5  -3 3198.79   43.52   0
   7   1  -9   99.01   13.61   0
   7   3   7  364.11   15.23   0
   7   9   9   80.46   12.28   0
   9  -5  -5  488.31   19.41   0
   9  -3  -7   51.12   15.05   0
   9   7   9  136.24   12.50   0
  11  -1  -9    8.48   12.83   0
  13   5   9    6.77   12.88   0
  14  -2   6  201.23   17.30   0
  14   2   8  164.07   16.36   0
  15  -7   1  180.24   20.12   0
  15  -5  -7  231.36   19.50   0
  16  -4  -8    9.17   15.25   0
  17  -7  -5  152.57   23.79   0
  17  -1   7  223.47   16.57   0
  19  -1   7   80.41   19.18   0
 -10  22  -2  139.36   19.85   0
  -9  15  -1  813.59   24.69   0
  -9  21  -5    7.80   16.37   0
  -8  18  -6  239.09   15.07   0
  -7  17  -7   11.95   13.42   0
  -5  11  -7  314.29   12.67   0
  -4  10   4  252.30   15.70   0
  -4  20   6   13.85   17.32   0
  -3   3  -1 6559.72   62.10   0
  -3   7  -7  777.69   17.08   0
  -2  12   6   44.70   12.47   0
  -1   7   5  686.89   16.42   0
   0   2  -6 1341.71   18.04   0
   0   8   6   -1.15   10.15   0
   0  10 -10  300.88   13.62   0
   0  18   8   14.63   14.60   0
   1  -1  -3 1266.55   22.39   0
   2  -2  -2  638.75   22.61   0
   2   0  -6  534.37   16.88   0
   2  12   8  691.40   14.95   0
   3   7   7  720.82   14.91   0
   4  -2   2 2930.82   34.55   0
   4   0   4 3328.23   27.48   0
   5  -3  -5  270.09   15.67   0
   5  -1  -7  507.22   15.13   0
   5   5   7  265.39   12.86   0
   5  13   9   32.22   14.24   0
   6   2   6 1130.21   19.10   0
   7  -3   3  454.86   15.78   0
   8  -4  -6  308.05   18.49   0
   8   2 -10  114.14   15.76   0
  10  -6  -4  533.85   22.06   0
  10  -6   0   35.26   22.68   0
  10   4   8  333.93   13.41   0
  11   1   7   53.56   13.31   0
  11   7   9  162.33   15.51   0
  12  -4   4    3.40   11.65   0
  12   0 -10    7.58   13.09   0
  13  -3   5   13.74   16.64   0
  14  -6  -6  117.10   18.48   0
  14  -4  -8  145.71   19.41   0
  16  -2   6   12.89   16.13   0
  16   2   8  127.84   15.21   0
  23  -7   1   55.46   18.11   0
 -10  20  -2    3.88   18.07   0
  -9  15  -3  525.14   17.07   0
  -9  19  -5   76.13   14.28   0
  -8  16  -6   10.64   12.90   0
  -7  11  -5  797.64   17.62   0
  -6   8  -4  112.44   13.08   0
  -6  16  -8   16.44   14.23   0
  -6  16   4   26.87   18.19   0
  -5   7  -5  862.57   17.83   0
  -5  17   5  295.31   17.37   0
  -4   4  -2  293.43   15.96   0
  -4  22   6   73.73   20.02   0
  -3   3  -3 4302.63   33.71   0
  -3  11  -9  248.54   14.58   0
  -3  11   5  838.57   18.07   0
  -2   4  -6   43.35   11.32   0
  -1  15   7  129.76   13.86   0
   0   0  -4 3545.76   30.94   0
   0   4   4  224.77   12.10   0
   1   5  -9  361.44   15.35   0
   2   2   4  202.27   11.95   0
   2   6 -10  370.42   16.50   0
   2   6   6 1356.04   19.51   0
   3   3  -9   56.50   14.66   0
   4   4 -10   92.85   15.51   0
   4   4   6   93.29   13.50   0
   4  10   8  263.66   16.18   0
   5   1   5  600.32   14.17   0
   6   8   8   20.61   13.65   0
   7  11   9  226.62   16.43   0
   8  -2  -8   77.57   15.35   0
   8  -2   4  476.78   16.33   0
   8   6   8  461.81   13.68   0
   9  -1  -9  325.69   17.37   0
   9   9   9  186.19   15.35   0
  10   0 -10  333.34   17.74   0
  10   0   6  657.60   15.25   0
  12   4   8   -7.11   15.32   0
  13  -5  -7   46.26   14.99   0
  13  -5   3  460.98   17.95   0
  13   1   7  343.70   17.65   0
  14  -6   2  272.22   18.99   0
  15  -7  -5   23.87   22.87   0
  15  -3  -9   97.29   16.50   0
  15  -3   5  153.56   16.92   0
  17  -7   1  647.03   24.70   0
  18  -2   6   17.77   13.66   0
  19  -7   1  327.84   22.87   0
  20  -2   6   39.49   14.65   0
  21  -7   1   45.79   19.22   0
  24  -6   2   17.71   18.08   0
  -9  17  -5  307.26   15.06   0
  -8  12  -4   66.28   12.68   0
  -8  12   0   87.12   22.98   0
  -7   9  -3  258.58   14.02   0
  -7   9  -1   80.49   16.93   0
  -7  15  -7   12.59   11.06   0
  -6  10  -6 1133.66   17.04   0
  -5  15  -9  268.23   15.80   0
  -5  19   5  240.84   19.95   0
  -4   6  -6 1273.31   18.31   0
  -4  10  -8  294.60   12.68   0
  -2   2  -4  222.00   11.82   0
  -2  12 -10   17.63   11.34   0
  -1   7  -9  230.45   12.08   0
   0   4  -8   39.50   11.16   0
   0   8 -10    4.02   14.31   0
   1   5   5  700.53   14.80   0
   1  11   7  420.14   13.61   0
   2   2  -8   72.84   12.32   0
   2  14   8   31.56   10.74   0
   3   3   5  639.66   14.61   0
   4  -2  -6 1645.35   22.62   0
   4   0  -8 1867.39   22.58   0
   5   1  -9  220.16   13.72   0
   5   5 -11   37.45   16.45   0
   5  15   9  277.33   16.83   0
   6   2 -10  130.26   18.10   0
   7  -3  -7  497.97   17.67   0
   8  -4   2 2971.96   33.39   0
   9  -1   5  844.83   16.37   0
   9   3   7   61.77   11.17   0
  12  -4  -8   23.58   15.55   0
  13  -7  -1  528.18   36.69   0
  13  -3  -9  111.57   16.28   0
  13   7   9  167.44   13.55   0
  14  -4   4  999.10   19.48   0
  15   1   7    7.24   16.47   0
  17  -3   5  153.93   16.78   0
  19  -3   5   79.80   17.11   0
  21  -3   5   79.72   17.67   0
  22  -6   2   -4.26   18.56   0
  23  -5   3   47.03   19.40   0
 -10  18  -2  132.57   18.44   0
 -10  20  -4  181.16   17.28   0
 -10  22  -4  121.28   16.69   0
  -8  14  -6  119.47   13.13   0
  -8  18   2  298.11   35.54   0
  -7  17   3   68.02   22.04   0
  -6  14  -8   46.11   12.49   0
  -5   9  -7  456.52   13.30   0
  -5  21   5   27.06   19.25   0
  -4   4  -4  183.04   12.94   0
  -2   6  -8  220.19   11.58   0
  -2  14   6  487.75   15.61   0
  -1   3  -7  418.17   15.37   0
  -1  17   7  132.83   15.11   0
   1   1  -7  509.12   13.72   0
   2  -2  -4  198.40   14.85   0
   2  16   8   11.50   13.48   0
   3  -3  -3 4705.79   42.73   0
   3   9   7  140.87   14.48   0
   4  12   8   29.30   13.78   0
   7   5   7  442.99   14.90   0
   7  13   9  141.17   16.51   0
   8   2   6  530.76   16.50   0
   9  -5   1  455.32   21.27   0
   9  11   9   91.61   15.65   0
  10   6   8  144.34   12.78   0
  11  -5  -7  390.56   19.08   0
  11   9   9   28.23   11.83   0
  12  -6  -6   69.44   18.23   0
  12   0   6   15.04   13.18   0
  14   4   8  167.09   13.90   0
  15  -5   3  362.12   17.59   0
  16  -6   2   67.63   15.13   0
  16  -4   4   98.09   17.03   0
  16   4   8   39.63   16.96   0
  17   1   7  195.41   16.55   0
  18  -6   2   18.60   17.58   0
  18  -4   4   49.47   15.85   0
  19   1   7   72.38   14.76   0
  20  -6   2    2.24   19.66   0
  20  -4   4   81.84   17.33   0
  21  -5   3  133.74   20.24   0
  22  -4   4   32.76   16.95   0
 -10  18  -4  149.73   16.37   0
 -10  22   0   34.05   32.71   0
 -10  24   0   10.62   39.79   0
  -9  13  -3   37.23   13.86   0
  -9  15  -5  181.88   13.26   0
  -7  13  -7  247.92   12.22   0
  -6  12  -8  412.38   15.78   0
  -6  18   4   57.87   18.64   0
  -5   5  -3  113.82   13.18   0
  -5  13  -9   47.48   12.47   0
  -5  23   5  133.37   20.37   0
  -4   8  -8  671.82   16.47   0
  -3   3  -5  733.36   16.76   0
  -3   5  -7 1073.07   17.85   0
  -3   7   3  964.62   22.86   0
  -3   9  -9  113.12   11.94   0
  -2   4   2   95.29   14.94   0
  -2  10 -10  194.67   12.95   0
  -1   1  -5 1028.54   16.80   0
  -1  19   7   23.64   14.49   0
   0  10   6 2071.57   21.36   0
   1  -1  -5  894.55   17.56   0
   1  13   7   55.75   13.17   0
   2   0   2  968.53   22.38   0
   2  18   8   71.17   14.54   0
   3  -1  -7  112.25   14.58   0
   5  -3   1  658.31   23.11   0
   5  -1   3 2218.51   26.49   0
   5   7   7  216.67   12.46   0
   6  -2  -8  132.23   15.98   0
   6  10   8  165.51   15.10   0
   7  -1  -9   86.98   12.94   0
   8   0 -10    6.22   12.96   0
   8   8   8  524.87   14.61   0
  11  -3  -9  355.16   17.52   0
  11  -1   5  236.67   15.75   0
  11   3   7  512.19   15.53   0
  12  -2 -10   85.73   17.28   0
  13  -7  -5  244.63   23.66   0
  14   0   6 1095.87   20.67   0
  17  -5   3   34.36   15.68   0
  19  -5   3  221.59   17.86   0
  -7   9  -5   89.02   12.93   0
  -6   8  -6  279.25   13.92   0
  -6  20   4  447.99   24.05   0
  -5  11   3  186.26   17.19   0
  -3  13   5  734.51   17.29   0
  -2  16   6   11.79   14.40   0
  -1   5  -9  338.04   14.97   0
  -1   9   5  239.28   13.74   0
   0   6 -10  152.44   12.57   0
   1   3  -9  241.62   12.96   0
   1   7 -11   59.85   15.01   0
   2   4 -10   17.47   11.99   0
   2   8   6   36.51   12.79   0
   3   1  -9  186.76   15.62   0
   3   5 -11  111.72   13.80   0
   4   2 -10  290.76   15.31   0
   4  14   8    5.61   12.92   0
   5   3 -11   73.07   17.31   0
   6  -4  -6   80.76   14.26   0
   6   0   4    4.63   12.14   0
   6   4   6   93.36   14.02   0
   7  -5  -5 1041.42   21.36   0
   7   1   5  230.35   12.64   0
   9  -3   3   12.98   11.75   0
   9  13   9   87.42   13.22   0
  10  -4  -8  333.36   16.65   0
  10  -2   4  872.10   19.88   0
  11  -7  -3  449.45   32.41   0
  11  11   9  114.79   12.83   0
  12   6   8  147.14   12.68   0
  13   3   7   51.44   15.07   0
  16   0   6  -10.71   16.25   0
  18   0   6  709.72   20.48   0
  20   0   6   25.27   18.07   0
  23  -7  -1   70.99   24.04   0
 -10  16  -4    5.85   12.64   0
 -10  16  -2  833.00   22.14   0
 -10  20   0  127.85   30.96   0
  -9  13  -5   82.36   12.87   0
  -9  13  -1    4.32   16.93   0
  -9  17  -7   68.19   13.64   0
  -8  10  -4  461.49   14.67   0
  -8  10  -2  835.29   18.83   0
  -8  12  -6  423.64   12.88   0
  -8  16  -8  321.40   15.12   0
  -7  11  -7  215.21   11.97   0
  -6   6  -4  930.16   17.48   0
  -6  22   4   28.53   21.43   0
  -5   5  -5  123.35   13.09   0
  -5   5  -1 2316.17   35.85   0
  -5   7  -7  186.20   12.00   0
  -5  11  -9   65.06   12.17   0
  -4  12 -10   95.10   11.85   0
  -4  12   4  236.91   15.31   0
  -3   7  -9  407.82   15.88   0
  -2   2  -6  715.73   14.80   0
  -2   4  -8  609.25   15.81   0
  -2   8 -10   29.40   11.47   0
  -2   8   4   17.39   12.46   0
   0   0  -6   -0.53   10.52   0
   0   2  -8   -8.37   10.85   0
   0   2   2 3452.68   39.77   0
   1  15   7   96.84   13.95   0
   2   0  -8   -6.33   14.00   0
   3  -3  -5  793.21   18.61   0
   3  11   7  516.25   15.82   0
   4   6   6 1128.64   16.29   0
   5  -3  -7  250.75   15.69   0
   6   0 -10  167.87   16.87   0
   6  12   8  395.70   15.79   0
   8  10   8  129.89   14.92   0
   9  -3  -9   57.88   15.84   0
   9   5   7  112.35   11.43   0
  10  -2 -10   84.85   16.14   0
  10   2   6  115.16   12.43   0
  10   8   8   25.69   11.68   0
  13  -1   5  754.88   19.56   0
  14   6   8  121.24   12.67   0
  15   3   7  282.00   17.42   0
  16   6   8  151.35   17.38   0
  17   3   7    1.25   17.60   0
  19   3   7   37.05   19.23   0
 -11  21  -3  230.25   20.62   0
 -10  18  -6   24.90   13.81   0
  -7  19   3  186.08   24.40   0
  -6   6  -2 4168.23   37.01   0
  -6  10  -8  177.59   12.27   0
  -4   4  -6  112.00   11.15   0
  -4   6  -8   52.57   13.74   0
  -2  18   6  149.55   17.18   0
   0  12   6    7.96   13.35   0
   1   7   5  743.16   16.60   0
   2  -2  -6  783.92   18.40   0
   3   1   3  624.11   17.53   0
   4  -4  -4  177.40   15.85   0
   4  16   8  249.77   13.01   0
   5  -1  -9  197.68   14.50   0
   5   3   5  177.81   11.49   0
   5   9   7  466.95   13.97   0
   6  -4   0 1161.83   38.49   0
   7   1 -11   40.74   14.57   0
   7   7   7  125.23   12.04   0
   8  -6  -4  618.60   21.82   0
   8  -4  -8  137.51   15.46   0
   9  -5  -7  137.94   15.12   0
  10  -6  -6  566.76   18.30   0
  10  -4   2  131.77   15.76   0
  11   5   7  462.82   15.91   0
  12  -2   4  266.14   16.43   0
  12   8   8  262.65   16.48   0
  15  -1   5  173.71   17.03   0
  16  -8  -4   94.48   34.89   0
  16  -6  -8   90.43   18.55   0
  21  -1   5   78.17   17.52   0
 -11  19  -3  188.62   17.86   0
 -10  14  -4   88.72   14.29   0
  -9  15  -7  293.09   14.48   0
  -8  10  -6  812.06   17.10   0
  -8  14  -8   64.03   12.21   0
  -7   7  -3  157.48   13.71   0
  -5   9  -9  138.82   12.34   0
  -4  10 -10  234.40   12.92   0
  -3   3  -7  387.74   15.30   0
  -3  15   5  383.20   16.49   0
  -2  20   6   19.57   16.52   0
  -2  22   6  220.69   19.05   0
  -1   1  -7  524.60   16.00   0
  -1   5   3 1855.17   26.25   0
  -1   7 -11   74.77   14.83   0
   0   4 -10   21.74   11.57   0
   0   6   4    3.13   12.70   0
   1   5 -11   63.41   13.15   0
   1  17   7  142.58   15.04   0
   2   2 -10  201.73   16.34   0
   3   3 -11  120.15   17.38   0
   3   5   5  578.41   14.02   0
   3  13   7  384.19   14.86   0
   4  -4  -2  305.77   22.50   0
   4  -2  -8   22.68   14.97   0
   4   2   4  214.90   11.53   0
   4  18   8   14.57   14.15   0
   6  14   8   83.28   15.69   0
   8  -2 -10  108.34   16.13   0
   8   4   6  407.73   15.81   0
   9   1   5  998.73   16.86   0
  10  10   8   86.45   14.71   0
  11  -3   3 1152.47   21.03   0
  12   2   6  195.38   13.70   0
  14  -6  -8   98.41   18.18   0
  14   8   8   17.14   15.24   0
  17  -7  -7  121.04   19.92   0
  17  -1   5  194.40   14.42   0
  19  -1   5  254.53   14.59   0
  21  -7  -1   62.97   23.03   0
  22  -2   4  164.93   18.41   0
  24  -6   0  155.60   21.13   0
 -11  19  -5   98.55   14.47   0
 -10  16  -6  390.98   13.78   0
  -9  11  -5  146.32   13.56   0
  -9  11  -3    9.59   12.06   0
  -7   7  -5  361.78   14.63   0
  -7   9  -7  426.58   13.18   0
  -7  13  -9  155.03   12.52   0
  -7  21   3  272.19   25.27   0
  -7  23   3   62.05   27.24   0
  -6   6  -6  846.57   14.95   0
  -6   8  -8   10.68   13.29   0
  -3   5  -9  155.49   13.77   0
  -2   6 -10  427.27   13.90   0
  -1   3  -9  249.41   12.52   0
  -1  11   5  490.77   15.47   0
   1  -1  -7  430.60   14.11   0
   1   1  -9  238.14   13.35   0
   1   3   3  503.39   17.14   0
   1  19   7   38.31   14.50   0
   2   4   4 2691.29   25.27   0
   2  10   6  983.69   18.11   0
   4   0 -10   -2.79   15.88   0
   5   1 -11  238.33   15.71   0
   6  -2   2 1242.32   23.79   0
   6   6   6  992.04   17.99   0
   6  16   8   11.26   14.64   0
   7  -3  -9  244.50   16.78   0
   8   0   4 2280.25   24.03   0
   8  12   8   27.65   12.00   0
   9   7   7  555.35   14.05   0
  11  -7  -5  403.22   21.18   0
  11  -5   1 1452.28   27.80   0
  12  -6   0  268.10   22.11   0
  13  -5  -9   30.55   15.40   0
  13   5   7   45.06   12.49   0
  14  -2   4  453.24   18.89   0
  14   2   6  187.47   14.68   0
  15  -7  -7   52.68   17.96   0
  15  -7  -1  191.18   28.97   0
  15   5   7  316.16   17.20   0
  16   2   6    7.44   16.26   0
  16   8   8   89.75   14.10   0
  18   2   6    1.87   18.03   0
  20  -2   4  230.77   18.66   0
  20   2   6   10.20   18.01   0
  23  -3   3   54.86   17.40   0
  24  -4   2  151.05   19.89   0
 -11  17  -5   12.96   16.16   0
 -11  17  -3    5.92   15.17   0
 -10  14  -6  355.18   14.73   0
 -10  14  -2  235.62   16.68   0
  -9  13  -7   24.95   10.89   0
  -8   8  -4 1188.69   18.80   0
  -8  12  -8   21.01   10.92   0
  -7  11  -9  245.52   15.73   0
  -5   5  -7  282.07   12.62   0
  -4   8 -10    0.81   11.54   0
  -3  17   5   30.90   14.39   0
  -2   0  -4   -1.48   11.71   0
  -2   2  -8   26.09   13.22   0
   0  14   6  332.16   15.01   0
   3  -1  -9  186.70   13.50   0
   3  15   7   98.51   14.04   0
   4  -4  -6  123.85   14.44   0
   4   8   6   19.47   10.30   0
   5  11   7  291.04   13.02   0
   7  -5  -7  445.18   17.73   0
   7  -1   3  129.14   14.18   0
   7   3   5  625.68   17.00   0
   7   9   7  386.56   13.71   0
   8  -6  -6  449.49   19.39   0
   8  14   8   60.49   15.47   0
  10   4   6   70.23   13.76   0
  10  12   8  196.02   15.24   0
  11   1   5  197.85   13.03   0
  12  -6  -8  187.90   17.26   0
  12  -4   2 1037.22   23.16   0
  12  10   8  135.77   12.81   0
  13  -3   3  454.56   17.37   0
  14  10   8  156.03   16.28   0
  16  -2   4  240.04   14.95   0
  17   5   7   22.24   14.28   0
  18  -2   4  163.81   17.13   0
  19  -7  -1  338.91   27.56   0
  19   5   7  156.84   16.26   0
  22  -6   0  346.17   23.71   0
  23  -5   1   77.35   18.79   0
 -11  21  -1  296.99   29.29   0
 -11  23  -1  254.63   33.65   0
  -5   7  -9  100.07   12.08   0
  -4   2  -4  249.18   11.77   0
  -4   4  -8   59.44   10.24   0
  -4  14   4   46.96   14.43   0
  -3   1  -5  958.59   16.20   0
  -3   1  -3  607.46   15.51   0
  -1  -1  -5  859.53   17.99   0
  -1   5 -11  109.34   15.51   0
   0   0  -8 1297.23   18.09   0
   0   2 -10  262.33   16.31   0
   1   3 -11   56.87   12.88   0
   3  -3  -7  384.81   13.89   0
   5  -5  -5  121.18   14.74   0
   5  -5  -3  157.72   18.54   0
   6  -4  -8 1039.93   18.41   0
   6  -2 -10  134.70   14.16   0
   7  -1 -11   41.32   14.77   0
  11  -5  -9  119.78   16.50   0
  11   7   7   49.30   11.51   0
  12  12   8    3.37   15.03   0
  13  -7  -7  388.05   20.12   0
  13   1   5  805.90   19.29   0
  14  -8  -4  121.40   31.07   0
  15  -3   3  442.59   18.53   0
  17  -7  -1  623.88   30.46   0
  19  -3   3  280.77   17.82   0
  21  -3   3   60.24   17.48   0
  22  -4   2   19.25   16.93   0
 -11  15  -5   69.46   13.60   0
 -10  12  -4  639.80   15.91   0
  -9  11  -7   60.31   13.15   0
  -8   8  -6   26.46   11.17   0
  -8  10  -8  157.05   15.04   0
  -7   7  -7  127.76   11.32   0
  -6   6  -8  123.85   14.53   0
  -6  10 -10  102.19   12.40   0
  -5   3  -5  215.37   12.10   0
  -5   3  -3 1110.10   20.04   0
  -4   2  -6 1537.41   20.07   0
  -4   6 -10  300.40   15.47   0
  -3   7 -11    0.81   11.70   0
  -3  19   5  267.20   18.01   0
  -2   0  -6  408.26   13.28   0
  -2   4 -10   22.41   11.96   0
  -2  10   4  412.74   15.16   0
  -1  -1  -3 1719.23   23.84   0
   0  -2  -4    7.57   10.36   0
   0  16   6    3.03   12.54   0
   1   9   5  215.99   13.82   0
   2  -2  -8   40.57   12.59   0
   2   0 -10  173.78   13.79   0
   2  12   6   62.07   14.26   0
   3   1 -11  124.50   15.11   0
   3  17   7  174.80   13.79   0
   5  -3  -9   57.21   12.32   0
   5   5   5  159.32   14.06   0
   5  13   7  143.61   11.56   0
   7  11   7  206.22   15.20   0
   8   6   6  403.78   15.45   0
   8  16   8  258.51   13.71   0
   9   9   7  299.75   12.93   0
  10  -6  -8  127.90   15.86   0
  10  -4 -10   38.39   13.14   0
  10   0   4   13.82   14.87   0
  10  14   8   62.45   12.63   0
  12   4   6  249.27   14.30   0
  13  -5   1  622.32   21.57   0
  13   7   7  405.09   14.25   0
  14  -4   2   63.07   17.40   0
  15   1   5  189.39   17.14   0
  15   7   7   44.28   14.89   0
  16  -8  -6   46.75   22.47   0
  17  -3   3  106.99   16.58   0
  17   1   5  182.54   16.62   0
  18  -8  -6  243.66   25.48   0
  19   1   5  256.64   18.24   0
  20  -6   0  289.30   23.18   0
  20  -4   2  536.06   21.22   0
  21  -5   1  160.37   20.08   0
  21   1   5   73.12   14.51   0
 -12  20  -4   21.05   17.01   0
 -11  15  -3  107.79   16.05   0
 -11  17  -7   -1.40   14.58   0
 -10  12  -6   42.01   10.63   0
 -10  14  -8   83.21   13.89   0
  -9   9  -5  174.13   14.13   0
  -9  13  -9   68.32   15.48   0
  -8   8  -2   31.83   14.24   0
  -7   9  -9   67.59   11.83   0
  -6   4  -6   89.77   13.45   0
  -6   4  -4 2858.60   24.37   0
  -5  13   3  243.59   17.83   0
  -3   1  -7  110.30   13.83   0
  -3   3  -9   49.96   10.98   0
  -3  21   5  270.17   18.33   0
  -3  23   5  148.20   19.09   0
  -1   1  -9  247.85   13.34   0
  -1  13   5  403.61   15.09   0
   0  -2  -6 1435.83   19.46   0
   0  18   6  659.61   17.62   0
   1  -3  -5 1799.03   23.06   0
   1  -1  -9  278.84   16.09   0
   3   7   5  799.08   15.90   0
   3  19   7  162.90   14.88   0
   4  -2 -10  324.61   18.07   0
   4  10   6  259.40   14.44   0
   5  -1 -11  249.06   16.45   0
   6   2   4  147.81   11.83   0
   6   8   6  192.59   14.15   0
   9  -7  -5  369.48   19.38   0
   9  -5  -9  132.44   16.86   0
   9   3   5 1175.73   19.56   0
  11  -7  -7   50.49   17.76   0
  11   9   7   10.64   13.44   0
  12  14   8   65.65   15.51   0
  14  -6   0  586.25   23.13   0
  14   4   6   62.46   12.87   0
  16  -4   2 1309.41   23.33   0
  16   4   6  843.09   20.31   0
  17   7   7  113.29   14.66   0
  18  -4   2   25.79   15.17   0
  18   4   6   32.42   17.62   0
  20   4   6  256.80   16.91   0
 -12  18  -4   71.37   15.98   0
 -11  15  -7   71.65   13.99   0
 -11  19  -1  216.32   24.71   0
  -9   9  -3 1265.70   19.93   0
  -9  11  -1  547.52   22.65   0
  -7   5  -5  867.33   15.98   0
  -7   7  -1 1356.39   28.64   0
  -6   8 -10   92.13   12.25   0
  -5   3  -7  176.84   11.80   0
  -5   5  -9  177.07   13.23   0
  -4   2  -2 3608.23   36.28   0
  -4   8   2   85.52   19.02   0
  -4  16   4  947.67   22.14   0
  -3   5 -11  147.92   16.33   0
  -3   9   3  775.96   19.79   0
  -2   0  -2  847.57   21.26   0
  -1  -1  -7  539.88   14.18   0
  -1   3 -11   48.94   12.74   0
   0  20   6    9.95   14.06   0
   0  22   6  164.46   16.56   0
   1   1 -11  120.22   17.02   0
   2  14   6  452.12   15.59   0
   3  -1   1 1674.20   33.78   0
   4  -4  -8   63.30   15.90   0
   5  -5  -7  321.38   17.89   0
   5   1   3 2213.73   25.92   0
   5  15   7  188.64   12.55   0
   6  -6  -4  873.19   23.38   0
   7  13   7  212.60   14.84   0
   8  -4 -10   68.32   12.76   0
   9  -1   3 2494.34   26.93   0
   9  11   7   57.68   14.19   0
  10   6   6  463.76   16.22   0
  12   0   4 1198.79   20.70   0
  13   9   7  316.57   16.21   0
  14  -8  -6  242.89   22.78   0
  15  -5   1  338.14   19.89   0
  16  -6   0 1102.60   29.18   0
  17  -5   1  123.16   18.13   0
  18  -6   0   90.23   19.80   0
  19  -5   1  108.48   17.03   0
  22   0   4    6.08   12.45   0
 -12  18  -6  119.32   15.23   0
 -11  13  -5  310.89   14.02   0
 -10  10  -6   38.22   13.25   0
 -10  10  -4  982.27   18.03   0
 -10  12  -8  217.46   16.04   0
 -10  12  -2  168.79   15.42   0
  -9   9  -7  305.06   12.26   0
  -9  11  -9   81.04   15.23   0
  -8   8  -8  472.75   13.79   0
  -7   5  -7  439.16   15.91   0
  -7   5  -3 3494.92   30.08   0
  -7   7  -9   31.93   14.25   0
  -4   2  -8   18.56   10.62   0
  -4   4 -10   81.35   15.21   0
  -2   0  -8   -0.30   11.06   0
  -2   2 -10  180.94   12.98   0
   0   0 -10   -0.18   15.46   0
   0   8   4 4208.76   32.16   0
   1  -3  -7  423.33   16.06   0
   1  -3  -3  412.75   16.04   0
   2  -4  -6   44.34   13.85   0
   2  -4  -4 2779.40   30.24   0
   3  -3  -9   63.96   15.66   0
   3  -1 -11  124.06   18.62   0
   4   0   2    4.85   13.28   0
   4   4   4  186.15   11.41   0
   5  17   7  263.65   16.16   0
   6  -6  -6  932.85   20.48   0
   7  -5  -9  374.48   18.00   0
   7  -3   1  998.23   24.60   0
   7   5   5 1014.42   18.65   0
   8  -6  -8  451.38   18.16   0
   8  -2   2 3411.96   33.55   0
  11   3   5  520.75   14.70   0
  12   6   6  148.18   14.58   0
  14   0   4   13.97   15.84   0
  15   9   7   -8.23   13.01   0
  16   0   4  121.43   17.20   0
  17   9   7  186.24   14.77   0
  18   0   4   13.28   16.03   0
  20   0   4   43.41   13.91   0
  21   3   5   45.11   18.82   0
  23  -1   3   95.98   17.53   0
 -12  16  -6   -4.77   13.63   0
 -12  16  -4  290.79   16.91   0
 -11  13  -7  220.81   13.95   0
 -11  13  -3  868.25   19.45   0
  -8   6  -6  446.19   13.24   0
  -8   6  -4  571.44   14.24   0
  -6   4  -8 1080.96   16.46   0
  -6   6 -10  248.83   15.28   0
  -4  18   4   36.46   15.56   0
  -1  15   5  641.53   16.36   0
   0  -2  -8    0.11   12.48   0
   1  11   5  480.83   15.27   0
   2  -2 -10  232.49   16.89   0
   2   6   4   60.16   10.69   0
   2  16   6    3.89   12.93   0
   4  12   6   28.98   13.91   0
   5  19   7   42.29   11.60   0
   6  -4 -10    6.41   15.84   0
   6  10   6  995.60   18.24   0
   7  15   7   22.53   13.96   0
   8   2   4  477.82   15.97   0
   8   8   6   28.99   11.02   0
   9  -7  -7  547.52   18.47   0
   9  13   7   21.27   14.48   0
  11  -1   3  202.15   15.57   0
  11  11   7  392.17   13.94   0
  12  -8  -6   36.79   18.39   0
  13  -7  -9  169.79   19.33   0
  13   3   5    9.46   16.27   0
  13  11   7  118.42   15.36   0
  14   6   6  135.65   15.79   0
  16   6   6   52.91   16.38   0
  18   6   6   53.26   16.55   0
  19   3   5  114.92   17.24   0
  20   6   6   59.88   15.99   0
  24  -2   2    7.17   17.56   0
 -11  11  -5  339.89   14.75   0
 -10  10  -8   72.58   14.32   0
  -9   7  -5  380.27   14.68   0
  -6   4  -2  162.50   14.33   0
  -5   3  -9   49.65   11.18   0
  -3   1  -9  200.04   12.47   0
  -3   3 -11  145.63   15.98   0
  -2  12   4 1325.39   20.47   0
  -1  -1  -9  271.26   13.65   0
  -1   1 -11  116.47   16.22   0
   0  -2  -2 3511.68   41.32   0
   2  18   6  133.58   14.23   0
   3  -5  -5  727.36   18.57   0
   3   3   3 4517.01   34.96   0
   3   9   5  783.19   17.37   0
   5  -3 -11  120.17   17.68   0
   5   7   5 1081.66   16.59   0
   7  17   7   25.52   14.98   0
  10   8   6  403.60   15.25   0
  11  13   7  199.08   15.29   0
  15   3   5  123.15   13.81   0
  15  11   7   58.95   12.67   0
  17   3   5  129.91   15.18   0
  21  -1   3   11.56   16.08   0
 -13  19  -5   95.66   15.75   0
 -12  14  -6   46.29   14.08   0
 -11  11  -7  344.71   14.74   0
  -9   7  -7  460.21   13.48   0
  -9   9  -9  231.39   13.60   0
  -8   6  -8  428.94   13.45   0
  -8   8 -10   24.89   14.49   0
  -7   5  -9  379.24   15.51   0
  -6   2  -6 1139.27   18.24   0
  -5   1  -5  610.60   14.34   0
  -5   5 -11   31.22   11.87   0
  -4   0  -6    2.97   10.94   0
  -3  -1  -5 1326.77   18.05   0
  -2  -2  -6  851.01   17.33   0
  -1   7   3  345.08   16.29   0
  -1  17   5  266.75   14.30   0
   1  -3  -9  309.89   17.15   0
   1  -1 -11  105.48   17.44   0
   2  -4  -8  622.39   16.01   0
   2  20   6   14.05   13.26   0
   2  22   6  202.23   15.97   0
   3  -5  -7  965.33   17.88   0
   4  -4 -10   96.22   17.05   0
   4  14   6  688.03   16.48   0
   5  -5  -9  165.01   13.69   0
   6  -6  -8  118.03   12.87   0
   7  19   7   90.85   14.94   0
   8  10   6  769.76   17.89   0
   9   5   5  497.59   14.66   0
   9  15   7  335.51   14.69   0
  10  -6 -10   99.92   17.18   0
  10   2   4  972.16   18.72   0
  11  -7  -9  145.19   16.30   0
  12   8   6   20.81   12.95   0
  13  -1   3 1093.31   20.82   0
  13  13   7   24.78   15.05   0
  15  -1   3  198.99   16.55   0
  17  -1   3  855.06   21.42   0
  19  -1   3  277.14   17.50   0
  20   8   6    1.46   17.00   0
  22  -2   2   58.57   17.75   0
  22   2   4  170.43   17.98   0
 -10   8  -6  328.12   12.82   0
  -5   1  -7  507.59   13.79   0
  -4   0  -4 2614.65   24.64   0
  -4   2 -10  275.70   13.28   0
  -3  -1  -7  107.65   11.67   0
  -2   0 -10  158.82   12.45   0
   1   5   3 1830.92   23.65   0
   6   4   4 2843.71   24.56   0
   6  12   6   53.71   11.75   0
   9  17   7   56.85   12.53   0
  11  15   7   61.18   12.72   0
  14   8   6  203.57   13.68   0
  15  13   7   78.17   12.73   0
  18   8   6  244.88   15.23   0
  21   5   5   98.11   15.10   0
   2  -4  -4 3026.75   46.13   0
   2   8  -4   20.54   11.67   0
   2  12  -2  320.73   12.31   0
   2  12   2  322.23   10.27   0
   3  -5  -5  782.00   26.49   0
   3   9  -5  839.81   15.79   0
   3  15  -1  613.02   12.56   0
   3  15   1  524.08   11.41   0
   4 -14   0    9.78    9.34   0
   4  14  -4   38.77    9.67   0
   5 -11  -5  369.81   14.54   0
   5 -11   5  425.22   12.63   0
   5   9   7  471.45   18.47   0
   5  15   5  328.56   10.90   0
   5  19  -1   97.16   11.63   0
   5  19   1   93.86   11.42   0
   6   0   8    0.85   17.49   0
   6  18  -4   68.32   12.21   0
   6  18   4   48.68    8.52   0
   6  20  -2   75.96   11.21   0
   6  20   2   73.15   10.87   0
   7 -17  -3   62.49   10.26   0
   7 -17   3   60.87   11.44   0
   8 -14  -6  110.79   12.33   0
   8  -8  -8  414.44   22.17   0
   8  18  -6  270.70   15.44   0
   8  18   6  190.30   11.66   0
   9 -17  -5  258.29   13.64   0
   9 -13  -7   27.33   13.91   0
   9  -5  -9  142.37   26.72   0
   9  17  -7   65.79   13.27   0
   9  21   5   15.14   10.32   0
   9  23  -3  165.13   13.53   0
   9  23   3  155.52   11.19   0
  10 -12  -8  155.25   14.06   0
  10 -12   8  167.21   11.86   0
  11 -21  -3  182.08   14.10   0
  11 -19  -5  101.59   13.08   0
   0   4   0  151.95   10.73   0
   1   7  -3  606.63   14.93   0
   1   7   3  344.64   13.92   0
   2  -8  -2  879.13   17.59   0
   2  -8   2  824.75   14.85   0
   3 -11  -1 1493.01   17.22   0
   3  -5   5  672.47   15.23   0
   4 -10  -4  300.46   14.78   0
   4  10  -6  459.16   14.56   0
   4  10   6  215.78   12.56   0
   4  18   0   46.56   11.09   0
   5 -15  -1  518.14   11.90   0
   5 -15   1  352.44   11.05   0
   5   9  -7  477.33   15.94   0
   5  15  -5  432.87   12.08   0
   6 -16  -2  229.69   11.31   0
   6 -16   2  164.46    9.56   0
   6 -14  -4  192.28   13.45   0
   6 -14   4  205.73   11.53   0
   6 -10  -6  953.46   20.46   0
   6   6  -8  130.06   15.36   0
   7  -9  -7  370.08   19.48   0
   7  19   5  126.71   10.88   0
   7  21  -3  218.56   10.57   0
   7  21   3  252.77   10.37   0
   8 -14   6  116.39    8.95   0
   8  -8   8  470.59   12.55   0
   9 -19  -3   96.40   10.72   0
   9 -19   3   88.41    9.55   0
   9 -17   5  265.15    9.99   0
   9 -13   7   27.76   10.40   0
   9  -5   9  140.88   14.72   0
   9  11  -9   91.99   14.33   0
   9  11   9   90.07   17.68   0
   9  21  -5   16.61   10.96   0
  10 -16  -6  329.95   16.52   0
  10   6 -10   79.62   13.20   0
  11 -21   3  178.23   10.29   0
  11 -19   5   97.11    9.84   0
  12 -22  -2   10.98   13.82   0
  12 -22   2   17.39   12.10   0
  12 -14  -8   74.08   14.04   0
  12 -14   8   58.94   11.81   0
   0   6   0    6.11    9.99   0
   1  11  -1 1551.76   17.23   0
   1  11   1 1465.57   16.71   0
   2  -4   4 3000.74   26.67   0
   2  10  -4  433.98   14.37   0
   2  10   4  378.28   13.36   0
   2  14   0  342.88   10.56   0
   3 -11   1 1434.73   15.35   0
   3  -9  -3  847.51   16.86   0
   3  -9   3  767.30   13.30   0
   3  11   5  890.16   16.14   0
   3  15  -3  409.79   13.07   0
   3  15   3  388.35   12.03   0
   4 -12  -2  187.86   12.11   0
   4 -12   2  178.51   11.39   0
   4 -10   4  217.93    9.89   0
   4  -4  -6  128.62   26.83   0
   4  -4   6  101.97   11.47   0
   4  18  -2  812.10   13.61   0
   4  18   2  685.85   13.34   0
   5 -13  -3  233.38   12.35   0
   5 -13   3  223.51   11.09   0
   5  -3   7  159.67   12.08   0
   5  19  -3  188.68   11.99   0
   5  19   3  181.38   10.73   0
   6 -16   0  112.81    9.65   0
   6 -10   6  833.71   14.62   0
   6   2   8  116.84   21.41   0
   6   8  -8   17.79   13.47   0
   6  16  -6  260.70   13.42   0
   7 -17  -1   41.21   11.84   0
   7 -17   1   77.26   10.85   0
   7  -9   7  362.52   12.07   0
   7  15  -7   34.46   12.32   0
   7  15   7   16.88   12.16   0
   7  19  -5  170.76   11.38   0
   7  23  -1   48.99   11.10   0
   7  23   1   59.10   11.88   0
   8 -18  -2  200.40   10.63   0
   8 -18   2  220.35    9.90   0
   8  14  -8   58.25   13.28   0
   8  22  -4  116.12   12.83   0
   8  22   4  117.36   10.56   0
   8  24   0   82.57    9.34   0
  10 -20  -2    6.70   10.49   0
  10 -20   2   -3.00    9.62   0
  10 -16   6  300.62   10.71   0
  11 -21  -1  255.82   14.98   0
  11 -21   1  232.42   12.33   0
  11 -15  -7   35.00   12.20   0
  11 -15   7   50.80   10.97   0
  11  -9  -9   29.89   16.20   0
  11  -9   9   17.29   10.77   0
  12 -22   0  137.45   13.22   0
  12 -18  -6   96.30   13.19   0
  12 -18   6   94.84    9.99   0
   1  -5  -1 3044.14   30.69   0
   1  -5   1 2459.44   24.63   0
   1   9  -3  285.65   12.89   0
   2  14  -2  690.66   12.21   0
   2  14   2  730.47   13.88   0
   3  11  -5  989.33   14.45   0
   3  17  -1  407.10   10.71   0
   3  17   1  375.45   10.49   0
   4  16  -4 1102.83   14.22   0
   4  16   4  911.17   14.04   0
   5  11  -7  342.29   15.45   0
   6   8   8    7.44   18.85   0
   6  16   6  242.62   11.12   0
   6  20  -4  387.66   13.59   0
   6  20   4  383.55   11.74   0
   6  22   0   15.78    9.09   0
   7 -13  -5  171.33   14.17   0
   7 -13   5  110.70   11.29   0
   8 -18   0   23.95    9.78   0
   8 -16  -4  717.62   13.80   0
   8 -16   4  798.58   12.61   0
   8  14   8   69.11   12.78   0
   8  20  -6  143.71   14.64   0
   8  24  -2   42.62    9.63   0
   8  24   2   50.69    9.08   0
   9 -19  -1   23.12    9.81   0
   9 -19   1   12.70    8.74   0
  10 -20   0  103.43   10.17   0
  10 -18  -4  124.88   12.94   0
  10 -18   4  127.66    9.60   0
  12 -20  -4    5.39   10.32   0
  12 -20   4   30.66    9.28   0
   0   8   0 4847.02   29.85   0
   1  -1   3 1777.12   31.65   0
   1   9   3  403.56   13.12   0
   2  -8   0   74.30    9.17   0
   4 -12   0  197.12   11.61   0
   4  12  -6   -5.09   12.88   0
   4  12   6   15.93   11.61   0
   4  20   0   17.31   10.74   0
   5  -9   5  819.90   13.84   0
   5  11   7  272.98   16.11   0
   5  17  -5  335.76   11.66   0
   5  17   5  258.03   11.07   0
   5  21  -1   35.95   10.00   0
   5  21   1   41.23    9.21   0
   6  10  -8  187.80   14.69   0
   6  22  -2  335.80   11.05   0
   6  22   2  349.70   10.38   0
   7 -15  -3  193.22   13.70   0
   7 -15   3  183.67   11.68   0
   7   3  -9  253.79   19.62   0
   7   5  -9  390.95   18.21   0
   7  23  -3   57.24   11.64   0
   7  23   3   57.34   11.19   0
   8 -12   6  487.82   12.38   0
   8  -6   8  464.89   14.02   0
   8  20   6  103.34   10.68   0
   9 -15   5  144.89   11.06   0
   9  -3   9   50.92   14.68   0
   9  13  -9   59.37   12.89   0
  10 -10   8   74.03   10.68   0
  11 -19   3  212.48   12.18   0
  11 -17   5   15.57   11.09   0
  13 -21  -3  -14.54   10.87   0
  13 -21   3   18.49    9.67   0
  13 -19  -5   75.46   13.44   0
  13 -19   5   67.57   10.12   0
   0   4  -2    4.39   12.24   0
   0   6  -2 9999.99   44.56   0
   1  11  -3  569.07   13.54   0
   1  13  -1 1254.01   14.02   0
   1  13   1  936.33   12.75   0
   2  12  -4 1557.73   16.34   0
   2  12   4 1250.43   16.85   0
   2  16   0   32.41    8.49   0
   3  -3   5  748.19   16.69   0
   3  13  -5  883.21   16.05   0
   3  17  -3  409.35   14.06   0
   4  18  -4   60.45   12.76   0
   4  20  -2  121.03   11.03   0
   5 -13  -1   33.94   11.12   0
   5 -13   1   58.81   11.35   0
   5  -9  -5  740.49   17.74   0
   5  -1   7  576.79   17.61   0
   5  21  -3   60.09   11.80   0
   6 -14  -2  941.61   15.44   0
   6 -14   2  913.58   12.77   0
   6 -12   4 1799.10   16.63   0
   6  -8   6  166.29   10.83   0
   6  18  -6  159.23   13.20   0
   7  -7   7  101.62   11.70   0
   7   7  -9   38.15   14.19   0
   7  17  -7   37.63    9.74   0
   7  21  -5  161.76   12.34   0
   7  21   5  114.18   10.76   0
   8 -12  -6  394.38   15.89   0
   8  16  -8  302.27   14.17   0
   9 -17  -3  503.75   14.13   0
   9 -17   3  446.27   10.92   0
   9 -15  -5  155.49   12.95   0
   9 -11   7   32.35    8.75   0
   9  13   9   78.34   17.86   0
  10 -14   6  289.74   11.80   0
  10 -10  -8   50.12   15.83   0
  11 -19  -3  156.64   11.81   0
  11 -17  -5    0.44   12.35   0
  11  -7   9  143.55   14.00   0
  12 -20   2  208.42   12.67   0
  12 -16   6    1.61   12.26   0
  12 -12   8   -7.64   10.42   0
  13 -21   1   30.29   12.38   0
   0   2  -2 4639.67   46.10   0
   0   4   2    3.22   12.37   0
   0   8  -2    6.74   10.52   0
   0  10   0    7.12    9.99   0
   1  11   3  494.69   12.80   0
   2  -6   2 1940.43   20.89   0
   2  -2   4  219.01   15.49   0
   2  16  -2  339.40   10.67   0
   2  16   2  312.63   11.54   0
   3  -9   1 1972.54   18.76   0
   3  13   5  763.95   13.96   0
   3  17   3  471.09   10.95   0
   3  19  -1   17.30    8.32   0
   3  19   1   60.00   11.16   0
   4  -8   4 2295.68   19.22   0
   4  14  -6  740.60   15.43   0
   4  18   4   39.08   10.10   0
   4  20   2  128.79    9.01   0
   5  13  -7  111.50    9.93   0
   5  19  -5  239.92   12.94   0
   5  21   3   24.24   10.09   0
   6 -12  -4 1658.62   19.44   0
   6  12  -8  452.52   14.93   0
   6  18   6  118.79   11.26   0
   6  22  -4   29.36   12.87   0
   6  24   0   60.56    9.22   0
   7   1  -9   97.57   22.38   0
   7   9  -9   77.74   14.30   0
   7  17   7   26.10   10.37   0
   7  25  -1   22.74    9.82   0
   7  25   1   11.55    9.36   0
   8 -16  -2    7.52   12.60   0
   8 -16   2   11.36    8.70   0
   9 -11  -7   50.71   13.47   0
  10 -18  -2  124.63   13.11   0
  10 -18   2   79.58    9.06   0
  11 -13   7  204.65    9.14   0
  12 -20  -2  215.03   12.59   0
  12 -20   0    8.39   12.16   0
  12 -18   4   48.86   11.69   0
  13 -21  -1   27.31   12.31   0
  13 -15   7   89.15    9.38   0
   0   8   2    2.34   10.35   0
   1  13  -3 1071.28   15.58   0
   1  15  -1  393.86   13.22   0
   2  14  -4  129.95   10.22   0
   2  18   0  423.83   12.99   0
   3  -9  -1 1737.08   18.37   0
   3  -7   3  953.63   15.31   0
   3  15  -5  454.86   14.63   0
   4 -10   2 2103.37   18.35   0
   4  -2   6 1647.85   21.94   0
   4  22   0   42.90   11.44   0
   5 -11   3  178.52    9.60   0
   5  19   5  205.87   11.02   0
   5  23  -1   65.75    9.34   0
   5  23   1   26.19    9.15   0
   6 -14   0   57.66    9.50   0
   6  10   8  164.53   18.12   0
   6  22   4   21.71   10.38   0
   6  24  -2   72.83    9.69   0
   6  24   2   48.35   11.76   0
   7 -15  -1   26.99    9.19   0
   7 -15   1   19.72    8.89   0
   7 -11   5  668.99   13.98   0
   7  19  -7   98.55   13.80   0
   8 -16   0  961.67   15.86   0
   8 -14   4   98.19    9.42   0
   8  16   8  270.73   15.61   0
   9 -17  -1  504.73   14.20   0
   9 -17   1  529.54   11.37   0
  10 -18   0  439.08   13.33   0
  10 -16   4    0.95    8.59   0
  10 -14  -6  274.50   14.20   0
  10  -8   8   32.55   12.27   0
  11 -19  -1  164.69   11.83   0
  11 -19   1  227.95   10.33   0
  11 -13  -7  188.93   14.67   0
  12 -18  -4   51.05   12.30   0
  12 -16  -6    0.66   12.77   0
  12 -12  -8    4.60   13.06   0
  13 -15  -7  111.38   14.44   0
   0  10  -2 2214.52   18.37   0
   0  12   0   92.34   10.74   0
   1  15   1  427.00   10.66   0
   2  -6  -2 1967.98   24.65   0
   2  14   4  128.05   10.77   0
   2  18  -2  280.15   12.09   0
   3  19  -3  360.89   10.58   0
   4 -10  -2 2208.93   21.19   0
   4  -8  -4 2577.99   25.37   0
   4  14   6  581.78   13.55   0
   4  16  -6    4.18   11.98   0
   4  20  -4   40.38   10.32   0
   4  22  -2  235.87   11.98   0
   5 -11  -3  194.05   12.06   0
   5  13   7  166.78   12.78   0
   5  15  -7  221.33   11.37   0
   5  23  -3  268.31   12.59   0
   6  -8  -6  266.24   16.26   0
   6  14  -8   65.75   12.87   0
   6  20  -6   39.37   11.42   0
   7 -13   3  710.30   12.96   0
   7  11  -9  208.45   13.73   0
   8 -14  -4  110.42   13.08   0
   8 -10   6  702.97   13.87   0
   8  -6  -8  414.24   23.64   0
   8  -4   8  120.94   12.57   0
   9 -13   5   53.18   10.94   0
   9  -9   7  259.74   11.21   0
   9  -1   9  347.13   16.44   0
  10 -16  -4   21.79   12.02   0
  11 -15   5   94.06   11.06   0
  12  -2  10   64.88   16.32   0
  13 -19  -3   25.87   13.49   0
  13 -19   3   12.82    9.10   0
  13 -17   5  158.94   10.75   0
  14 -20   2    6.46   12.02   0
  14 -16   6  268.45   12.84   0
  15 -21  -1  137.60   14.98   0
   0  10   2 1886.49   19.54   0
   0  12  -2    4.08   10.79   0
   1  13   3 1064.74   13.67   0
   1  15  -3  517.74   12.98   0
   2   6  -6 1593.79   21.39   0
   2  16  -4   33.24   10.49   0
   2  18   2  228.93    9.96   0
   3  -7  -3 1190.76   19.95   0
   3  15   5  365.01   11.56   0
   3  17  -5   32.48   12.10   0
   3  19   3  301.59    9.83   0
   3  21  -1  545.97   11.19   0
   3  21   1  385.78   11.22   0
   4 -10   0  313.54   11.68   0
   4  20   4   20.74   10.23   0
   4  22   2  226.10    9.83   0
   5  -7   5  973.48   14.46   0
   5  21  -5   28.67   11.11   0
   5  23   3  194.96   11.71   0
   7 -11  -5  685.19   16.69   0
   7  13  -9  171.83   14.94   0
   7  19   7   98.80   13.00   0
   9 -15   3  451.92   11.44   0
  10 -12   6   59.43   10.45   0
  11 -17   3   13.84    9.17   0
  11 -11   7  349.93   11.56   0
  11  -5   9  135.56   13.59   0
  12 -14   6   51.23   10.78   0
  12 -10   8  138.76   11.83   0
  13 -17  -5  189.92   13.85   0
  13 -13   7    7.64   10.88   0
  14 -20  -2   19.05   12.29   0
  14 -20   0  131.99   13.65   0
  14 -18   4  247.52   12.61   0
   0  12   2   10.83    9.81   0
   0  14   0   10.23   10.22   0
   1  -3   1  642.89   17.66   0
   1   5  -5  864.84   18.34   0
   1   7  -5  745.75   15.58   0
   1   9  -5  216.10   12.30   0
   1  17  -1  533.14   11.25   0
   1  17   1  488.14   12.08   0
   2  -6   0   46.54   10.61   0
   2   4  -6   42.33   14.39   0
   2   8  -6   43.47   11.64   0
   2  10  -6 1066.70   16.83   0
   2  20   0  381.81   12.59   0
   3   5  -7 1230.54   21.74   0
   3   7  -7  899.34   18.18   0
   3   9  -7   64.99   13.28   0
   3  21  -3  317.01   12.88   0
   4  18  -6  368.63   14.18   0
   4  24   0  370.06   12.75   0
   5 -11   1  302.41   11.32   0
   5  17  -7  261.26   12.00   0
   5  25  -1  149.17    9.89   0
   5  25   1  149.13    9.95   0
   6 -12   2    1.90    8.59   0
   6 -10   4  254.66    9.92   0
   6  -6   6  989.11   14.76   0
   6  12   8  390.95   17.93   0
   6  16  -8   20.71   12.58   0
   6  20   6   26.32   10.65   0
   7 -13  -3  670.67   14.60   0
   7  -7  -7  137.62   16.58   0
   7  -5   7  419.50   12.18   0
   8   6 -10   98.56   15.35   0
   8   8 -10   -0.98   12.97   0
   9 -15  -3  483.56   14.53   0
  10 -16   2  716.42   13.57   0
  11 -17  -3   11.77   10.27   0
  11 -15  -5   75.89   12.62   0
  12 -18  -2  168.93   14.15   0
  12 -18   2  160.00    9.88   0
  13 -19  -1  143.83   13.36   0
  13 -19   1  128.70   10.34   0
  15 -19   3   15.92   11.83   0
   0  14  -2  857.39   12.68   0
   1  11  -5  703.36   14.62   0
   1  15   3  399.11   11.71   0
   1  17  -3  263.86   12.49   0
   2  12  -6   55.84   13.07   0
   2  16   4   26.87   10.06   0
   2  18  -4   64.25   12.22   0
   2  20  -2   47.58    8.64   0
   3  -1   5 1194.62   21.60   0
   3  11  -7  527.12   14.67   0
   3  19  -5  322.85   13.63   0
   3  21   3  297.19   11.35   0
   3  23  -1  412.97   12.51   0
   4  -6   4   20.07   10.18   0
   4  16   6   12.44    9.60   0
   4  22  -4   26.78    9.51   0
   4  24  -2   44.52    9.46   0
   5 -11  -1  246.66    9.87   0
   5  15   7  202.69   13.05   0
   5  21   5   17.19   10.29   0
   5  23  -5  145.13   13.64   0
   6 -12  -2   -3.18   11.73   0
   8 -14   2   75.75    9.06   0
   8 -12   4   67.53   10.17   0
   9 -13  -5   67.71   11.94   0
  10 -16  -2  797.27   14.95   0
  10 -14   4   68.83   11.11   0
  11 -17  -1   10.91   11.96   0
  11 -17   1   17.98    8.42   0
  12 -18   0  198.81   10.89   0
  12 -16   4  180.06   10.02   0
  12   0  10    1.14   15.47   0
  13  -7   9  172.93   12.20   0
  14 -18  -4  177.63   13.41   0
  14 -16  -6  235.01   14.25   0
  15 -19  -3   32.91   14.27   0
  15 -17   5   52.98    9.26   0
  -1   7  -1 2248.84   21.30   0
  -1   9  -1  168.41   10.83   0
   0   8  -4 4910.02   28.59   0
   0  10  -4    7.43   11.40   0
   0  14   2  828.12   13.54   0
   0  16   0 1526.05   15.62   0
   1  19  -1  390.65   10.14   0
   1  19   1  409.16   11.92   0
   2  20   2   48.86    8.64   0
   3  13  -7  427.37   13.69   0
   3  17   5   30.09    9.39   0
   3  23   1  437.13   10.63   0
   4   6  -8   50.00   13.96   0
   4   8  -8  804.79   17.99   0
   4  10  -8  291.12   14.20   0
   4  20  -6   29.03   13.59   0
   4  22   4   25.48    9.26   0
   4  24   2   28.85    9.25   0
   5  -9   3  456.63   10.39   0
   5  19  -7   63.84   12.63   0
   6 -12   0 2919.09   19.62   0
   6 -10  -4  243.13   13.28   0
   7 -13  -1 1041.44   14.90   0
   7 -13   1  947.22   13.24   0
   7  -9   5   68.25   10.09   0
   8 -14  -2  101.94    9.26   0
   8 -14   0  158.17   11.43   0
   8 -10  -6  657.31   16.85   0
   9 -15  -1  701.79   13.92   0
   9 -15   1  693.05   11.68   0
  10 -16   0   43.73    9.66   0
  10  -6   8  137.66   10.56   0
  12 -16  -4  239.67   13.37   0
  12 -14  -6   38.54   12.58   0
  13 -17   3  307.59   10.25   0
  13 -15   5   72.12    9.21   0
  14 -18   2   53.84   11.07   0
  15 -19   1   82.28   12.18   0
  15 -13   7   73.19   10.98   0
  16 -20   0   33.93   10.60   0
  16 -18   4   55.76    9.67   0
  -1   9   1  157.46   10.43   0
  -1  11  -1 1269.65   14.61   0
   0   6  -4    2.41   10.82   0
   0  12  -4  383.26   12.95   0
   0  16  -2   -4.92    8.70   0
   1  -3  -1  804.42   21.25   0
   1  13  -5  364.59   11.59   0
   1  17   3  222.45   11.10   0
   2  -4   2   84.90   11.30   0
   2  14  -6  470.04   11.99   0
   2  18   4   54.77    9.38   0
   2  20  -4  745.66   14.89   0
   2  22  -2  584.94   12.78   0
   2  22   0   56.37    9.23   0
   3  -7   1  605.50   11.95   0
   3  -5   3 1259.30   17.11   0
   3  23  -3  114.67    9.38   0
   4  -8   2   76.45    7.89   0
   4  12  -8   42.41   11.63   0
   4  24  -4  134.19   12.44   0
   4  26   0   13.59   10.82   0
   8  -8   6   27.35    9.90   0
   9 -11   5  117.44   10.58   0
   9  -7   7  498.62   11.66   0
  10 -12  -6   54.45   11.13   0
  11 -15   3   69.95   10.80   0
  11 -13   5  342.45    9.82   0
  12  -8   8  213.89   11.45   0
  13 -17  -3  369.51   14.07   0
  13 -13  -7   -3.85   11.44   0
  13 -11   7   97.33   10.09   0
  14 -18  -2   73.23   13.08   0
  14 -14   6  100.80   10.11   0
  14 -10   8  123.92    9.46   0
  15 -19  -1   77.40   10.73   0
  15 -17  -5   63.40   12.74   0
  -1   5  -1 3645.31   28.64   0
  -1   7   1 2622.69   22.63   0
  -1  11   1 1447.85   15.03   0
  -1  13  -1  916.91   11.97   0
   1  15  -5  597.20   12.15   0
   1  19  -3   28.04    9.24   0
   3  21  -5  284.82   12.02   0
   3  25  -1    9.31    8.35   0
   7 -11   3  974.49   12.43   0
   9 -13   3   29.15    7.98   0
  10 -14  -4   73.57    9.41   0
  12 -12   6  232.94    9.05   0
  14 -18   0  162.68    9.77   0
  14 -16   4   26.72    8.80   0
  16 -18  -4   73.22   10.50   0
;
_shelx_hkl_checksum     77655
_shelx_res_file
;
TITL ri10 in Fdd2
CELL 0.71073   20.693   21.7954   9.4649  90.000  90.000  90.000
ZERR    8.00    0.002    0.0018   0.0009   0.000   0.000   0.000
LATT -4
SYMM -X, -Y, Z
SYMM 0.25+X, 0.25-Y, 0.25+Z
SYMM 0.25-X, 0.25+Y, 0.25+Z
SFAC C   H   Br N  O
UNIT 160 208 16 32 16
TEMP-100
SIZE.29 .27 .23
REM colourless block
ACTA50
HTAB
CONF
L.S. 8
BOND$H
FMAP 2
PLAN 10
HTAB O1 N11
EQIV $1 -x-1/2, -y-1, z+1/2
HTAB C3 O1_$1
EQIV $2 x, y, z-1
HTAB C13 Br1_$2
WGHT    0.038600
FVAR       0.17389
BR1   3   -0.112721   -0.439225    1.027707    11.00000    0.04642    0.03332 =
         0.03227    0.00453   -0.01017    0.00430
O1    5   -0.246499   -0.404367    0.468414    11.00000    0.03904    0.02192 =
         0.03230    0.00490   -0.00968   -0.00438
H1    2   -0.232677   -0.374857    0.432466    11.00000    0.03649
C1    1   -0.217167   -0.409106    0.595906    11.00000    0.02121    0.02152 =
         0.02674   -0.00170    0.00071    0.00381
C2    1   -0.228145   -0.462171    0.673367    11.00000    0.03205    0.02010 =
         0.03421    0.00144    0.00306   -0.00321
AFIX  43
H2    2   -0.256749   -0.492589    0.637914    11.00000   -1.20000
AFIX   0
C3    1   -0.197767   -0.471016    0.801559    11.00000    0.03386    0.02022 =
         0.03010    0.00485    0.00468   -0.00143
AFIX  43
H3    2   -0.204841   -0.507669    0.853628    11.00000   -1.20000
AFIX   0
C4    1   -0.157020   -0.426233    0.853628    11.00000    0.02922    0.02354 =
         0.02110    0.00131    0.00378    0.00417
C5    1   -0.146844   -0.372342    0.779465    11.00000    0.02573    0.02001 =
         0.02997   -0.00166    0.00094   -0.00301
AFIX  43
H5    2   -0.119047   -0.341611    0.816522    11.00000   -1.20000
AFIX   0
C6    1   -0.177334   -0.363536    0.651352    11.00000    0.03287    0.01754 =
         0.02681    0.00073    0.00195   -0.00278
AFIX  43
H6    2   -0.171147   -0.326324    0.600873    11.00000   -1.20000
AFIX   0
N11   4   -0.229907   -0.304367    0.303161    11.00000    0.03205    0.02097 =
         0.01942   -0.00479    0.00126   -0.00120
N12   4   -0.299678   -0.282396    0.090264    11.00000    0.02497    0.03574 =
         0.02215   -0.00162   -0.00162   -0.00930
C11   1   -0.250000   -0.250000    0.380922    10.50000    0.04334    0.02421 =
         0.01588    0.00000    0.00000    0.00514
AFIX  23
H11A  2   -0.213712   -0.237911    0.443144    10.50000   -1.20000
H11B  2   -0.286288   -0.262089    0.443144    10.50000   -1.20000
AFIX   0
C12   1   -0.275578   -0.325520    0.192890    11.00000    0.04989    0.02748 =
         0.02870   -0.00075   -0.00597   -0.01362
AFIX  23
H12A  2   -0.254247   -0.359191    0.140414    11.00000   -1.20000
H12B  2   -0.313401   -0.343568    0.241627    11.00000   -1.20000
AFIX   0
C13   1   -0.162309   -0.301766    0.255902    11.00000    0.03432    0.04056 =
         0.04465    0.00417    0.00185    0.00587
AFIX  23
H13A  2   -0.149715   -0.343144    0.222682    11.00000   -1.20000
H13B  2   -0.134941   -0.291923    0.338646    11.00000   -1.20000
AFIX   0
C14   1   -0.146950   -0.256022    0.139408    11.00000    0.02706    0.06109 =
         0.02859    0.00140    0.00296   -0.00615
AFIX  23
H14A  2   -0.111997   -0.228738    0.173371    11.00000   -1.20000
H14B  2   -0.129827   -0.279046    0.057383    11.00000   -1.20000
AFIX   0
C15   1   -0.250000   -0.250000    0.011392    10.50000    0.03360    0.04567 =
         0.01507    0.00000    0.00000   -0.00583
AFIX  23
H15A  2   -0.228209   -0.280121   -0.050735    10.50000   -1.20000
H15B  2   -0.271791   -0.219879   -0.050735    10.50000   -1.20000
AFIX   0
HKLF 4
REM  ri10 in Fdd2
REM R1 =  0.0319 for    1833 Fo > 4sig(Fo)  and  0.0374 for all    1996 data
REM    132 parameters refined using      1 restraints
END
WGHT      0.0386      0.0000
REM Instructions for potential hydrogen bonds
HTAB O1 N11
HTAB C3 O1_$1
HTAB C13 Br1_$2
REM Highest difference peak  0.241,  deepest hole -0.407,  1-sigma level  0.066
Q1    1  -0.1249 -0.3293  0.1582  11.00000  0.05    0.24
Q2    1  -0.2047 -0.3817  0.2854  11.00000  0.05    0.22
Q3    1  -0.1888 -0.4401  1.0893  11.00000  0.05    0.22
Q4    1  -0.0993 -0.3360  0.8962  11.00000  0.05    0.21
Q5    1  -0.0859 -0.4455  0.9579  11.00000  0.05    0.20
Q6    1  -0.1008 -0.2500 -0.0621  11.00000  0.05    0.20
Q7    1  -0.2862 -0.4534  0.7766  11.00000  0.05    0.19
Q8    1  -0.1166 -0.2587 -0.1044  11.00000  0.05    0.19
Q9    1  -0.2500 -0.2500  0.5334  10.50000  0.05    0.19
Q10   1  -0.0833 -0.4372  1.0964  11.00000  0.05    0.19
;
_shelx_res_checksum     30316
_shelxl_version_number     2014/6
