# Supplementary material for: Crystal structure of the co-crystalline adduct 1,3,6,8-tetra­aza­tri­cyclo­[4.4.1.13,8]dodecane (TATD)–4-bromo­phenol (1/2)
Source: Acta Crystallogr E Crystallogr Commun. 2015 Apr 9;71(Pt 5):463–5. doi: 10.1107/S2056989015006684 (PMC4420134; doi:10.1107/S2056989015006684)
Supplement: Supplementary file 2 [file e-71-00463-Isup2.hkl]

#
# h,k,l, Fc-squared, Fo-squared, sigma(Fo-squared), status flag
#
data_I
_shelx_title ' ri10 in Fdd2'
_shelx_refln_list_code          4
_shelx_F_calc_maximum      552.36
_exptl_crystal_F_000      2080.00
_reflns_d_resolution_high  0.8226

loop_
 _space_group_symop_operation_xyz
 'x, y, z'
 '-x, -y, z'
 'x+1/4, -y+1/4, z+1/4'
 '-x+1/4, y+1/4, z+1/4'
 'x, y+1/2, z+1/2'
 '-x, -y+1/2, z+1/2'
 'x+1/4, -y+3/4, z+3/4'
 '-x+1/4, y+3/4, z+3/4'
 'x+1/2, y, z+1/2'
 '-x+1/2, -y, z+1/2'
 'x+3/4, -y+1/4, z+3/4'
 '-x+3/4, y+1/4, z+3/4'
 'x+1/2, y+1/2, z'
 '-x+1/2, -y+1/2, z'
 'x+3/4, -y+3/4, z+1/4'
 '-x+3/4, y+3/4, z+1/4'

_cell_length_a    20.6930
_cell_length_b    21.7954
_cell_length_c     9.4649
_cell_angle_alpha  90.000
_cell_angle_beta   90.000
_cell_angle_gamma  90.000

_shelx_F_squared_multiplier     1.000

loop_
 _refln_index_h
 _refln_index_k
 _refln_index_l
 _refln_F_squared_calc
 _refln_F_squared_meas
 _refln_F_squared_sigma
 _refln_observed_status
   1   1 -11       3626.32       3789.86       322.11 o
   3   1 -11       4089.95       4111.57       388.02 o
   5   1 -11       7564.59       8054.97       375.73 o
   7   1 -11       1584.88       1356.84       343.03 o
   1   3 -11       1765.45       1758.02       299.54 o
   3   3 -11       4046.65       4469.89       421.32 o
   5   3 -11       3179.42       3369.57       778.82 o
   1   5 -11       2968.19       2937.73       759.47 o
   3   5 -11       3818.51       4276.52       598.58 o
   5   5 -11       1050.42       1118.83       318.33 o
   1   7 -11       2327.63       2256.28       348.88 o
   3   7 -11        397.22         26.79       386.93 o
   2   0 -10       5951.17       5485.56       305.61 o
   6   0 -10       6215.89       5551.62       557.91 o
  10   0 -10      11350.47      11023.87       586.68 o
   0   2 -10       8100.68       8675.50       539.39 o
   2   2 -10       6657.18       6705.69       409.91 o
   4   2 -10       9700.98       9703.73       401.99 o
   6   2 -10       4553.44       4400.06       368.83 o
   8   2 -10       3173.16       3683.54       372.79 o
  10   2 -10       2644.16       2742.58       385.90 o
  12   2 -10       2262.89       2464.21       351.82 o
   2   4 -10        645.20        659.54       280.03 o
   4   4 -10       3300.74       2980.01       302.91 o
   6   4 -10         60.20        465.70       340.08 o
   8   4 -10       2767.00       2138.24       347.43 o
  10   4 -10        994.44        813.36       469.77 o
   0   6 -10       5816.84       5041.34       415.70 o
   2   6 -10      12127.24      13414.10       940.04 o
   4   6 -10       9502.80       9541.98       431.08 o
   6   6 -10       6830.53       7519.31       753.69 o
   8   6 -10       2928.72       3364.04       383.42 o
  10   6 -10       2882.04       2809.84       281.33 o
   2   8 -10        540.75        617.74       366.76 o
   4   8 -10        165.32         73.06       279.16 o
   6   8 -10       2951.57       2951.28       297.88 o
   8   8 -10        177.91        380.19       257.46 o
   0  10 -10      10872.92       9950.39       450.43 o
   2  10 -10       5550.93       6064.18       384.95 o
   4  10 -10       6587.55       7353.44       434.06 o
   6  10 -10       3865.32       3503.83       296.85 o
   2  12 -10         14.82        172.58       413.72 o
   4  12 -10       2302.80       2783.91       468.62 o
   1   1  -9       9069.62       8539.08       306.02 o
   3   1  -9       6184.46       6359.33       261.31 o
   5   1  -9       7148.57       6949.60       371.72 o
   7   1  -9       3161.40       3101.43       286.04 o
   9   1  -9      10655.27      10604.92       398.75 o
  11   1  -9        358.17         47.79       323.43 o
  13   1  -9       4819.04       4640.38       487.80 o
  15   1  -9       2343.67       1965.67       445.47 o
   1   3  -9       8465.45       8673.56       632.41 o
   3   3  -9       2146.80       1841.56       253.45 o
   5   3  -9       1487.26       1641.66       224.63 o
   7   3  -9       7997.60       7682.61       441.60 o
   9   3  -9       1754.01       1844.23       368.77 o
  11   3  -9      11067.22      11307.99       465.64 o
  13   3  -9       3458.27       3404.62       376.30 o
  15   3  -9       2948.49       2870.17       352.74 o
   1   5  -9      11687.30      11569.49       386.93 o
   3   5  -9       5094.82       5201.73       301.71 o
   5   5  -9       5935.32       5597.36       269.30 o
   7   5  -9      11897.59      12290.21       293.93 o
   9   5  -9       5319.93       4995.94       330.25 o
  11   5  -9       3989.54       4130.33       393.56 o
  13   5  -9        870.59        982.41       344.71 o
   1   7  -9       7846.94       7476.37       309.99 o
   3   7  -9      13076.49      13613.42       350.75 o
   5   7  -9       3387.21       3258.07       310.49 o
   7   7  -9       1053.21       1098.90       279.29 o
   9   7  -9       6256.41       5405.12       488.79 o
  11   7  -9       4808.84       4792.98       377.13 o
  13   7  -9       5764.80       5636.25       443.99 o
   1   9  -9       1177.03        898.62       326.45 o
   3   9  -9       3156.85       3423.23       361.47 o
   5   9  -9       5435.11       5185.03       552.28 o
   7   9  -9       2551.35       2563.53       244.77 o
   9   9  -9       7093.64       7753.38       326.23 o
  11   9  -9       1115.40        911.57       389.57 o
  13   9  -9       3481.98       3190.69       517.89 o
   1  11  -9       7180.87       7192.76       341.64 o
   3  11  -9       7593.55       6883.69      1376.91 o
   5  11  -9       2563.93       2550.24       373.87 o
   7  11  -9       7120.06       7139.32       446.02 o
   9  11  -9       2909.56       2911.64       274.41 o
  11  11  -9       4078.32       5082.68       462.99 o
   1  13  -9        117.26        445.60       294.18 o
   3  13  -9       5800.57       5862.92       510.45 o
   5  13  -9       1835.16       1474.35       316.43 o
   7  13  -9       5259.44       5524.05       258.21 o
   9  13  -9       2293.51       2089.11       280.22 o
   1  15  -9       2722.87       2539.59       312.96 o
   3  15  -9       1639.77       1604.38       288.68 o
   5  15  -9       8665.00       8891.88       337.24 o
   0   0  -8      39609.71      42900.64       598.25 o
   4   0  -8      59085.41      61756.38       746.74 o
   8   0  -8      22737.34      24907.40       612.47 o
  12   0  -8       6457.87       6442.89       544.02 o
  16   0  -8       1977.52       1912.49       542.03 o
   2   2  -8       1508.33       1760.77       463.19 o
   4   2  -8        227.38        534.45       231.19 o
   6   2  -8       4205.47       4037.26       333.35 o
   8   2  -8       2558.87       2445.47       327.78 o
  10   2  -8      19209.59      18183.39       418.05 o
  12   2  -8       7041.23       7034.50       593.46 o
  14   2  -8       4129.59       3954.19       345.89 o
  16   2  -8       3507.45       3626.43       389.35 o
   0   4  -8       1262.35       1306.30       369.07 o
   2   4  -8      22354.98      20408.95       311.57 o
   4   4  -8       1650.33       1996.13       247.09 o
   6   4  -8      35886.44      33395.85      1713.37 o
   8   4  -8       4221.49       4372.66       337.42 o
  10   4  -8      10317.63      10713.56       399.25 o
  12   4  -8        424.01        615.35       326.98 o
  14   4  -8       5583.86       5384.19       467.95 o
  16   4  -8         18.50        193.15       314.11 o
   2   6  -8       6697.35       6866.98       442.82 o
   4   6  -8       1492.33       1507.73       247.99 o
   6   6  -8       4056.21       4134.44       240.03 o
   8   6  -8      14333.88      14112.24       294.76 o
  10   6  -8       3847.23       3631.31       597.92 o
  12   6  -8       5717.49       5556.13       585.03 o
  14   6  -8       3614.24       3375.10       425.48 o
  16   6  -8       3201.92       3436.30       373.72 o
   0   8  -8      12166.53      10861.50       403.13 o
   2   8  -8        858.75        601.91       273.02 o
   4   8  -8      23639.78      24426.25      1038.43 o
   6   8  -8        318.02        442.13       244.34 o
   8   8  -8      14469.41      15415.34       551.81 o
  10   8  -8        854.67       1698.19       559.89 o
  12   8  -8       7889.80       7935.38       603.54 o
  14   8  -8        316.56        633.31       489.45 o
  16   8  -8       2245.30       1382.37       591.31 o
   2  10  -8       1709.86       1619.42       299.46 o
   4  10  -8       9301.19       9717.39       251.84 o
   6  10  -8       5826.82       5871.84       268.78 o
   8  10  -8       5163.45       5236.83       330.05 o
  10  10  -8       2364.21       2015.15       292.44 o
  12  10  -8       4769.80       5394.87       646.21 o
  14  10  -8       4814.17       4086.58       515.58 o
   0  12  -8       6371.46       5610.16       499.04 o
   2  12  -8      25104.46      26038.44       747.07 o
   4  12  -8       1456.83       1413.74       235.85 o
   6  12  -8      11972.16      13858.33       534.17 o
   8  12  -8        612.81        560.91       272.63 o
  10  12  -8       6307.91       6265.38       507.74 o
  12  12  -8        127.06        319.52       315.61 o
   2  14  -8        856.57        938.39       270.98 o
   4  14  -8        309.28        614.06       323.50 o
   6  14  -8       1686.20       1863.29       255.55 o
   8  14  -8       1956.32       2111.32       244.80 o
  10  14  -8       2808.77       2550.92       309.30 o
  12  14  -8       3296.66       2753.12       321.82 o
   0  16  -8      34426.48      34050.19       672.00 o
   2  16  -8        319.27        533.10       389.25 o
   4  16  -8       8436.81       8583.14       375.67 o
   6  16  -8        527.15        794.81       260.58 o
   8  16  -8       9468.31      10136.12       275.26 o
   2  18  -8       1682.73       2067.65       291.52 o
   4  18  -8        369.34        524.30       313.42 o
   1   1  -7      17692.67      16645.89       650.72 o
   3   1  -7       3977.24       3589.10       220.16 o
   5   1  -7      17628.51      15929.46       852.64 o
   7   1  -7       8041.95       8086.11       441.83 o
   9   1  -7      18370.62      17094.54       551.13 o
  11   1  -7       1316.44       1457.79       358.55 o
  13   1  -7       9710.64      10059.80       389.63 o
  15   1  -7        557.85        515.93       372.25 o
  17   1  -7       5687.83       5732.01       771.55 o
  19   1  -7       1527.90       1776.21       379.86 o
   1   3  -7      13252.16      13401.16       431.10 o
   3   3  -7      12468.57      12366.19       422.18 o
   5   3  -7       7009.10       7004.66       602.96 o
   7   3  -7      14824.95      15637.40       852.57 o
   9   3  -7       1443.62       1378.89       322.02 o
  11   3  -7      15261.26      16199.07      1598.48 o
  13   3  -7       1562.82       1702.47       322.74 o
  15   3  -7       6947.62       7185.47       441.50 o
  17   3  -7        886.80       1109.02       391.13 o
  19   3  -7       1501.39       1267.52       435.21 o
   1   5  -7      17664.97      18927.22       450.26 o
   3   5  -7      35053.05      35752.55      1319.90 o
   5   5  -7       9960.19       9550.57       415.00 o
   7   5  -7      13782.00      14090.61       551.63 o
   9   5  -7       4755.87       5096.74       452.58 o
  11   5  -7      12286.05      12774.02       422.36 o
  13   5  -7       1545.32       1395.68       358.98 o
  15   5  -7       7686.46       7290.63       378.22 o
  17   5  -7        967.06       1035.76       360.87 o
  19   5  -7       4110.28       3600.05       421.15 o
   1   7  -7      15688.31      15190.80       314.61 o
   3   7  -7      25322.51      27096.37      1267.92 o
   5   7  -7       6880.52       6550.68       505.82 o
   7   7  -7       4405.69       4409.47       253.38 o
   9   7  -7      16310.67      16917.17       934.44 o
  11   7  -7       1215.73       1387.73       396.75 o
  13   7  -7      12086.28      12611.31       395.31 o
  15   7  -7       1729.88       1711.29       415.84 o
  17   7  -7       3938.20       3880.19       434.65 o
   1   9  -7      20213.61      19202.91      1941.27 o
   3   9  -7       2377.49       2510.45       243.86 o
   5   9  -7      13491.27      14470.20       914.81 o
   7   9  -7      12399.40      13279.58       626.38 o
   9   9  -7       9414.39       9759.72       406.44 o
  11   9  -7        665.23        645.55       526.82 o
  13   9  -7       9060.22       9554.20       486.47 o
  15   9  -7        300.34        678.62       598.92 o
  17   9  -7       5161.49       5788.08       600.57 o
   1  11  -7      14042.79      14349.14       341.13 o
   3  11  -7      14852.13      15493.96      1065.07 o
   5  11  -7      10018.37      10384.95       399.41 o
   7  11  -7       7377.45       7441.96       331.70 o
   9  11  -7       1743.13       1914.67       246.18 o
  11  11  -7      11495.33      11027.56       387.26 o
  13  11  -7       3178.59       2879.82       570.80 o
  15  11  -7       2168.75       2227.00       501.03 o
   1  13  -7       2502.49       2881.81       298.36 o
   3  13  -7      12634.28      13340.04       414.82 o
   5  13  -7       3782.16       3663.95       219.79 o
   7  13  -7       7533.29       7773.14       604.37 o
   9  13  -7        867.11        734.94       234.56 o
  11  13  -7       7493.93       7003.97       322.58 o
  13  13  -7         15.09        -17.83       312.24 o
  15  13  -7       3132.04       2271.97       483.83 o
   1  15  -7       4414.19       4483.48       307.72 o
   3  15  -7       2881.61       3095.72       281.09 o
   5  15  -7       7020.80       7364.94       258.16 o
   7  15  -7        650.01        714.12       236.79 o
   9  15  -7      11218.31       9905.84       343.08 o
  11  15  -7       1428.88       1704.01       394.78 o
  13  15  -7       3697.90       3824.80       330.93 o
   1  17  -7       4507.18       4653.18       313.84 o
   3  17  -7       4806.41       5161.05       308.32 o
   5  17  -7       8245.35       8450.80       243.42 o
   7  17  -7        948.03       1081.37       269.17 o
   9  17  -7       1861.57       2214.94       252.20 o
  11  17  -7        214.16        263.50       307.17 o
   1  19  -7       1020.84       1176.41       355.87 o
   3  19  -7       5764.26       5568.21       340.76 o
   5  19  -7       1510.37       1822.42       244.26 o
   7  19  -7       2420.43       2665.65       349.55 o
   2   0  -6      17202.21      15368.11      2085.29 o
   6   0  -6      24305.70      22001.45       522.52 o
  10   0  -6      16717.33      16088.03       610.49 o
  14   0  -6      29811.20      29435.80       683.58 o
  18   0  -6      17306.46      16340.69       656.79 o
   0   2  -6      60461.34      45862.83      1556.32 o
   2   2  -6      27335.17      25746.72       689.75 o
   4   2  -6      52727.70      54401.34      1632.73 o
   6   2  -6      35450.68      34037.92      2221.55 o
   8   2  -6      13001.22      13169.51       390.22 o
  10   2  -6       3283.34       2865.53       363.44 o
  12   2  -6       6526.32       6577.01       385.73 o
  14   2  -6       5855.86       5785.29       416.86 o
  16   2  -6         18.84        619.22       353.61 o
  18   2  -6        179.58        365.20       388.32 o
  20   2  -6        974.36       1030.58       372.71 o
   2   4  -6       1075.48       1219.38       205.70 o
   4   4  -6       3730.25       3924.63       226.08 o
   6   4  -6       2715.46       2881.48       252.75 o
   8   4  -6      10227.40      10473.62       405.06 o
  10   4  -6       1997.59       2356.72       353.63 o
  12   4  -6       8367.63       8090.23       388.83 o
  14   4  -6       2121.58       1910.75       386.36 o
  16   4  -6      25726.42      24398.58       502.78 o
  18   4  -6         78.74        238.40       398.91 o
  20   4  -6       8425.28       7546.40       520.21 o
   0   6  -6      23407.72      23211.18       505.65 o
   2   6  -6      47975.08      50353.14      1108.11 o
   4   6  -6      41995.11      41380.04       709.21 o
   6   6  -6      28386.99      28280.18      1127.50 o
   8   6  -6      13469.12      14398.76       368.62 o
  10   6  -6      17536.78      18569.37       403.77 o
  12   6  -6       2703.90       2519.89       408.82 o
  14   6  -6       3493.86       3377.58       529.80 o
  16   6  -6       1595.77       1864.41       398.15 o
  18   6  -6        482.63        560.92       386.66 o
  20   6  -6       1733.99       1368.27       423.84 o
   2   8  -6       1313.64       1351.54       229.14 o
   4   8  -6        686.77       1197.37       315.97 o
   6   8  -6       8941.94       8980.81       291.24 o
   8   8  -6        780.60        926.34       275.74 o
  10   8  -6      12865.82      11766.04      1234.21 o
  12   8  -6       1129.92       1498.44       356.76 o
  14   8  -6       6586.29       7270.83       663.90 o
  16   8  -6       1740.84       1582.95       452.01 o
  18   8  -6       9247.24       8551.26       465.38 o
  20   8  -6        176.34        516.57       602.55 o
   0  10  -6      73011.03      71753.73       729.88 o
   2  10  -6      28736.47      30913.33      2285.83 o
   4  10  -6      12458.39      12808.20      1250.42 o
   6  10  -6      32623.70      34476.97      1825.21 o
   8  10  -6      25007.60      24462.22      1237.74 o
  10  10  -6       1203.73       1335.71       342.15 o
  12  10  -6       3028.30       3546.20       546.99 o
  14  10  -6       1920.26       1921.09       462.00 o
  16  10  -6       2079.84       2123.82       526.49 o
  18  10  -6        473.74        842.65       604.54 o
   2  12  -6       1522.18       1840.28       262.15 o
   4  12  -6         50.50        206.70       253.53 o
   6  12  -6       1397.41       1639.21       269.56 o
   8  12  -6      14477.72      13723.08       269.54 o
  10  12  -6       1964.56       1639.64       226.52 o
  12  12  -6      10503.88       9712.28       598.25 o
  14  12  -6        329.93        210.99       468.28 o
  16  12  -6       9140.97       9704.01       698.46 o
  18  12  -6       1291.70       1589.72       505.99 o
   0  14  -6       8895.66       8853.76       513.92 o
   2  14  -6      15863.58      15146.14       569.27 o
   4  14  -6      21675.28      21346.90      1703.17 o
   6  14  -6       8221.53       9026.91       289.98 o
   8  14  -6       3730.57       3752.02       240.00 o
  10  14  -6      10777.92      10745.66       751.53 o
  12  14  -6       1526.96       1499.31       252.24 o
  14  14  -6       3488.80       2464.12       532.44 o
  16  14  -6        158.24         98.55       477.21 o
   2  16  -6        383.02         91.79       292.26 o
   4  16  -6        383.11        125.10       227.24 o
   6  16  -6       7682.47       7608.46       559.40 o
   8  16  -6        355.83        516.23       326.07 o
  10  16  -6      12398.58      12335.58       562.77 o
  12  16  -6        114.55          6.90       252.46 o
  14  16  -6       8826.56       7840.96       371.06 o
   0  18  -6      20664.97      21608.57       511.61 o
   2  18  -6       4935.88       5070.76       347.58 o
   4  18  -6      10644.18      10888.57       623.97 o
   6  18  -6       4142.11       4648.99       420.02 o
   8  18  -6       7421.32       8212.78       379.83 o
  10  18  -6        945.72       1121.94       344.43 o
  12  18  -6       3630.25       3423.13       262.38 o
   2  20  -6        394.54        540.59       343.99 o
   4  20  -6        893.56        682.99       255.62 o
   6  20  -6       1175.92       1003.44       235.63 o
   8  20  -6       3953.05       4780.90       274.41 o
   0  22  -6       5187.53       5720.61       430.25 o
   2  22  -6       6280.18       5745.33       331.99 o
   4  22  -6       1916.16       2152.88       356.49 o
   1   1  -5      31286.27      30365.40      1241.31 o
   3   1  -5      45597.89      40696.78      2605.36 o
   5   1  -5      20710.69      19629.68       333.64 o
   7   1  -5      10798.03       9660.21       852.40 o
   9   1  -5      30417.72      29331.04      1225.77 o
  11   1  -5       5421.39       5274.50       404.49 o
  13   1  -5      25289.16      25883.56       477.44 o
  15   1  -5       3861.66       3596.24       382.69 o
  17   1  -5       4278.15       4262.36       384.17 o
  19   1  -5       7373.02       6588.57       485.11 o
  21   1  -5       1788.00       1874.24       450.80 o
   1   3  -5      58510.36      55928.00      6736.26 o
   3   3  -5      25919.16      24743.06       682.22 o
   5   3  -5       8713.05       8089.02       529.85 o
   7   3  -5      17589.31      16822.73       409.15 o
   9   3  -5      35677.56      34393.86      1745.32 o
  11   3  -5      17751.78      17034.77      1073.81 o
  13   3  -5         65.29        478.70       369.79 o
  15   3  -5       2076.34       2277.64       401.53 o
  17   3  -5       4653.66       4741.75       405.19 o
  19   3  -5       2747.49       2812.86       423.09 o
  21   3  -5       1824.43       1765.66       420.13 o
   1   5  -5      24480.20      25164.61      1626.15 o
   3   5  -5      23939.78      24684.42       700.64 o
   5   5  -5       4219.48       3912.11       257.20 o
   7   5  -5      33196.57      32402.40      1931.54 o
   9   5  -5      15621.28      16297.58       436.22 o
  11   5  -5      32551.30      33134.94       517.40 o
  13   5  -5       7843.12       7846.08       445.57 o
  15   5  -5      10378.49       9951.38       439.68 o
  17   5  -5       2231.36       2097.43       433.95 o
  19   5  -5       2020.69       2196.98       435.60 o
  21   5  -5       2431.08       2108.42       384.67 o
   1   7  -5      21568.15      21247.09      1847.23 o
   3   7  -5      24747.98      27583.25       432.24 o
   5   7  -5      30397.74      30087.36      1425.85 o
   7   7  -5      11493.92      10787.08      1337.55 o
   9   7  -5      11644.27      12261.05       322.43 o
  11   7  -5      12271.59      12511.06       653.98 o
  13   7  -5       7705.58       8255.47       429.94 o
  15   7  -5        715.30        976.83       408.95 o
  17   7  -5       4657.07       5281.62       473.20 o
  19   7  -5       5339.50       4582.67       402.18 o
  21   7  -5       1445.05       1632.23       492.92 o
   1   9  -5       5930.99       6829.95       246.17 o
   3   9  -5      24590.40      26076.66       805.11 o
   5   9  -5      25833.61      25908.49       748.16 o
   7   9  -5       3056.87       3236.78       305.59 o
   9   9  -5       5614.90       5832.35       356.47 o
  11   9  -5       4936.51       4835.64       577.75 o
  13   9  -5      13799.19      14041.27       632.32 o
  15   9  -5       1884.49       1168.07       595.61 o
  17   9  -5       4863.94       4496.66       492.76 o
  19   9  -5        392.65        752.03       588.33 o
   1  11  -5      19681.59      20353.37      1517.24 o
   3  11  -5      27062.56      28328.30      2752.16 o
   5  11  -5      12195.57      12464.62       262.28 o
   7  11  -5      25338.72      25407.09      1222.86 o
   9  11  -5       4200.94       4443.10       546.33 o
  11  11  -5      11214.95      11680.94       541.37 o
  13  11  -5       8848.26       8535.94       515.91 o
  15  11  -5       6483.49       5255.31       612.14 o
  17  11  -5       6583.15       6756.73       546.33 o
  19  11  -5       1383.28       1738.54       524.17 o
   1  13  -5       9673.86      11190.35       598.29 o
   3  13  -5      27917.93      28669.33       331.23 o
   5  13  -5       6412.02       6280.73       370.06 o
   7  13  -5       5880.58       5844.97       280.81 o
   9  13  -5       2299.17       2385.64       237.31 o
  11  13  -5      10674.01      10447.93       345.83 o
  13  13  -5       3369.51       2625.50       600.90 o
  15  13  -5       4375.35       5105.49       573.12 o
  17  13  -5        985.65       1010.98       529.47 o
   1  15  -5      20888.19      20399.41       443.47 o
   3  15  -5      12620.00      13575.17       785.62 o
   5  15  -5      14070.28      14107.97       630.55 o
   7  15  -5       8904.06       8509.25       321.18 o
   9  15  -5       5669.35       5412.27       351.21 o
  11  15  -5       2536.67       2378.07       260.87 o
  13  15  -5       2396.82       2354.32       447.78 o
  15  15  -5       4002.16       5380.65       594.95 o
  17  15  -5       2201.90        883.66       491.77 o
   1  17  -5       8629.07       8868.41       380.48 o
   3  17  -5        548.11        954.19       251.30 o
   5  17  -5       9253.76      10231.27       551.67 o
   7  17  -5       3779.55       3649.29       308.89 o
   9  17  -5       9823.05       9362.41       395.35 o
  11  17  -5        419.77        524.49       293.40 o
  13  17  -5       6038.90       6283.57       361.80 o
  15  17  -5       2766.80       2866.89       836.70 o
   1  19  -5       3487.85       3418.09       355.02 o
   3  19  -5       8884.27       9496.62       708.78 o
   5  19  -5       6877.72       6857.49       675.09 o
   7  19  -5       4842.56       5291.72       341.10 o
   9  19  -5       2515.98       2504.43       318.85 o
  11  19  -5       3109.88       3381.99       276.35 o
  13  19  -5       2834.23       2571.68       297.55 o
   1  21  -5       1503.58       1538.79       336.72 o
   3  21  -5       8353.71       8690.33       488.41 o
   5  21  -5        492.07        776.67       249.43 o
   7  21  -5       4293.42       4846.95       330.44 o
   9  21  -5        500.45        542.86       246.74 o
   1  23  -5       2168.34       2154.34       341.12 o
   3  23  -5       4090.11       3591.58       355.89 o
   5  23  -5       4986.96       4814.61       474.59 o
   0   0  -4     135789.36     117261.69      1023.22 o
   4   0  -4     136576.84     105218.96     20733.51 o
   8   0  -4      71247.76      70413.36       900.85 o
  12   0  -4      28613.08      29647.78       695.48 o
  16   0  -4       4183.97       4628.61       567.50 o
  20   0  -4        597.77        740.79       575.10 o
   2   2  -4       6589.01       6380.71       661.08 o
   4   2  -4       9552.90      10103.46       993.16 o
   6   2  -4       8205.84       8384.18       386.96 o
   8   2  -4      14200.14      12680.39       890.77 o
  10   2  -4      26296.72      26313.62      1294.56 o
  12   2  -4       9483.27       9437.57       483.66 o
  14   2  -4      13102.04      12971.26       491.93 o
  16   2  -4       7125.05       6777.83       415.61 o
  18   2  -4       2986.64       2496.08       413.12 o
  20   2  -4       5266.18       4865.67       482.27 o
  22   2  -4       4439.96       3858.80       432.36 o
   0   4  -4       7365.88       7760.76       466.63 o
   2   4  -4      92798.15      92285.28      2211.89 o
   4   4  -4       4965.87       5568.76       358.11 o
   6   4  -4      97584.22      97337.74      1423.98 o
   8   4  -4       4130.26       4718.60       382.53 o
  10   4  -4      19937.93      20112.95       448.82 o
  12   4  -4        158.40        447.38       381.39 o
  14   4  -4      28363.42      27629.24       928.63 o
  16   4  -4       2942.01       2945.05       440.57 o
  18   4  -4       1641.49       2079.07       435.70 o
  20   4  -4       2081.81       1883.27       441.85 o
  22   4  -4        516.78        283.91       407.23 o
   2   6  -4       2659.57       2399.89       255.72 o
   4   6  -4        119.88        154.24       297.18 o
   6   6  -4      27568.22      29914.59       540.17 o
   8   6  -4      20431.46      20148.46       789.00 o
  10   6  -4      18235.86      18964.69      1014.45 o
  12   6  -4      30154.98      29984.60      1373.27 o
  14   6  -4      25755.20      25704.19      1025.86 o
  16   6  -4      18442.71      19225.84       536.93 o
  18   6  -4       8385.52       8695.45       493.68 o
  20   6  -4       7233.32       6793.76       474.07 o
  22   6  -4       1832.17       1433.53       470.18 o
   0   8  -4     138515.72     157576.38      5372.21 o
   2   8  -4        551.33        572.55       215.59 o
   4   8  -4      78008.33      82450.26      1994.86 o
   6   8  -4       3242.95       3533.37       315.34 o
   8   8  -4      37443.35      39346.02       445.81 o
  10   8  -4       1383.44       1130.37       538.73 o
  12   8  -4       8745.45       8591.17       601.23 o
  14   8  -4       3335.73       3579.31       511.64 o
  16   8  -4       2815.44       3295.32       523.43 o
  18   8  -4        359.28        856.54       614.13 o
  20   8  -4        684.55         26.79       598.25 o
  22   8  -4        633.35        533.43       619.09 o
   2  10  -4      11260.71      13436.68       524.19 o
   4  10  -4       9375.72      10333.66       294.65 o
   6  10  -4       9345.25       9525.74       692.81 o
   8  10  -4      14919.85      16073.89       858.19 o
  10  10  -4      30075.61      31692.53       967.33 o
  12  10  -4      10498.04      10044.64       650.84 o
  14  10  -4      10842.82      10340.30       630.66 o
  16  10  -4      15611.75      15556.91       533.10 o
  18  10  -4       5781.77       5592.63       521.86 o
  20  10  -4       2872.81       2125.47       506.32 o
   0  12  -4      10808.54      12107.71       768.07 o
   2  12  -4      40984.88      46723.31      3143.68 o
   4  12  -4       8060.28       7692.04       353.53 o
   6  12  -4      59195.45      57749.09      3650.49 o
   8  12  -4       2252.39       2418.21       306.71 o
  10  12  -4      23444.51      22263.65      1103.58 o
  12  12  -4        557.49        798.66       550.30 o
  14  12  -4       6270.11       5906.14       594.95 o
  16  12  -4       1754.24       2061.97       496.40 o
  18  12  -4        366.58        840.00       634.30 o
  20  12  -4        742.03         45.64       539.72 o
   2  14  -4       4417.30       4753.95       253.10 o
   4  14  -4       1063.84       1406.32       230.71 o
   6  14  -4       7123.21       7131.86       428.20 o
   8  14  -4       3724.92       3525.58       253.51 o
  10  14  -4       2855.58       2707.87       221.25 o
  12  14  -4       1799.61       2649.31       517.89 o
  14  14  -4       1648.66       2160.53       561.88 o
  16  14  -4       5352.55       5675.31       490.77 o
  18  14  -4       4256.69       3695.68       509.62 o
   0  16  -4      42393.41      44911.02       669.69 o
   2  16  -4       1148.54       1295.29       248.28 o
   4  16  -4      30539.42      34207.24      1659.21 o
   6  16  -4        984.54       1208.28       449.60 o
   8  16  -4      29146.02      26219.13      1548.11 o
  10  16  -4         68.67        167.81       306.46 o
  12  16  -4       8756.34       8359.72       534.51 o
  14  16  -4       1048.49        531.45       441.50 o
  16  16  -4        462.26        985.18       600.90 o
   2  18  -4       1574.21       1813.81       239.66 o
   4  18  -4       1521.96       1672.06       257.80 o
   6  18  -4       2372.24       2498.69       256.94 o
   8  18  -4       5526.03       5359.63       332.88 o
  10  18  -4       4352.29       4590.75       273.62 o
  12  18  -4       1818.90       1831.57       284.07 o
  14  18  -4       6206.46       5597.82       325.17 o
  16  18  -4       2213.89       2237.28       303.43 o
   0  20  -4       2870.12       3040.54       472.58 o
   2  20  -4      24059.95      24662.36       385.00 o
   4  20  -4        866.12       1170.43       241.34 o
   6  20  -4      12319.52      12708.22       297.13 o
   8  20  -4        992.59        932.24       312.02 o
  10  20  -4       5688.81       5956.58       371.88 o
  12  20  -4        378.12        433.17       256.18 o
   2  22  -4        793.96        989.71       445.47 o
   4  22  -4        866.11       1140.02       236.09 o
   6  22  -4        801.15        765.75       269.98 o
   8  22  -4       4260.80       4290.51       265.06 o
  10  22  -4       3966.05       4530.92       413.06 o
   0  24  -4      13011.42      11654.21       528.14 o
   2  24  -4        830.91       1033.18       303.36 o
   4  24  -4       4189.92       4453.31       281.95 o
   6  24  -4       2105.72       2526.29       515.91 o
   1   1  -3      54427.44      49299.68      2581.11 o
   3   1  -3      20567.16      17526.37      1484.79 o
   5   1  -3      62446.40      61371.61       653.20 o
   7   1  -3       4505.29       4181.11       404.39 o
   9   1  -3      74247.59      79658.43      3404.99 o
  11   1  -3       5599.58       5851.84       413.78 o
  13   1  -3      29844.49      27991.76       960.55 o
  15   1  -3       6307.37       6377.53       463.65 o
  17   1  -3      29069.51      29074.48       533.86 o
  19   1  -3       7865.78       7992.08       461.95 o
  21   1  -3        151.59        598.78       439.71 o
  23   1  -3       1285.17       1076.94       423.21 o
   1   3  -3      18230.50      17444.22      1507.55 o
   3   3  -3     144184.80     144408.58      4657.98 o
   5   3  -3      34218.27      35609.75       614.61 o
   7   3  -3      14756.78      14997.08       625.70 o
   9   3  -3        460.91        684.83       405.51 o
  11   3  -3      38711.81      38447.75       581.09 o
  13   3  -3       9812.24      10266.65       460.95 o
  15   3  -3      10483.56      10304.61       474.50 o
  17   3  -3       3524.18       3204.01       467.93 o
  19   3  -3       8896.88       8571.82       580.40 o
  21   3  -3        579.40        700.82       435.14 o
  23   3  -3        982.57       1266.03       416.03 o
   1   5  -3      58728.55      57801.00      1190.39 o
   3   5  -3      43677.95      41213.37      1464.38 o
   5   5  -3       4289.65       4358.19       344.17 o
   7   5  -3     101313.39     108562.34      3766.88 o
   9   5  -3       5255.66       5189.23       374.18 o
  11   5  -3      46132.82      47859.87       649.63 o
  13   5  -3      12123.13      12797.13       447.00 o
  15   5  -3      10442.91      10802.52       513.65 o
  17   5  -3       1402.19       1475.80       414.99 o
  19   5  -3       6335.95       6327.88       482.38 o
  21   5  -3       3036.70       2581.94       450.94 o
  23   5  -3        682.86        784.87       457.80 o
   1   7  -3      16953.50      19178.61       500.14 o
   3   7  -3      39271.68      37348.08      1623.90 o
   5   7  -3      54963.16      55987.20       633.81 o
   7   7  -3       5173.71       5395.06       351.19 o
   9   7  -3      24620.11      25148.81       685.23 o
  11   7  -3      13278.88      15115.71       490.01 o
  13   7  -3      28463.06      29158.06       549.06 o
  15   7  -3       1980.09       2359.89       512.28 o
  17   7  -3      10689.42      11217.12       544.70 o
  19   7  -3        613.53        934.59       484.31 o
  21   7  -3       2202.10       2103.07       503.83 o
  23   7  -3       1049.80       1060.00       517.62 o
   1   9  -3       9292.43       8902.32       767.81 o
   3   9  -3      27668.81      28788.10       622.07 o
   5   9  -3      23782.35      25742.13       913.59 o
   7   9  -3       7749.74       8647.13       361.28 o
   9   9  -3      40463.23      41721.25       491.15 o
  11   9  -3       9722.82      10402.47       608.17 o
  13   9  -3       5998.66       5579.07       595.61 o
  15   9  -3        261.93        552.95       499.04 o
  17   9  -3      12313.68      11935.64       530.13 o
  19   9  -3       1126.67        855.88       596.93 o
  21   9  -3       2729.12       2748.86       542.03 o
   1  11  -3      16902.30      17263.82       990.14 o
   3  11  -3      31871.57      36056.82      1471.16 o
   5  11  -3       7441.88       6862.85       322.62 o
   7  11  -3      34185.81      34952.43       935.41 o
   9  11  -3        383.25        313.27       323.40 o
  11  11  -3      28063.43      28944.70       675.64 o
  13  11  -3      10417.16      10348.23       650.84 o
  15  11  -3      16072.14      12695.61       548.65 o
  17  11  -3       6412.82       6012.63       500.69 o
  19  11  -3       2058.46       2227.33       659.77 o
  21  11  -3       1850.94       2165.16       537.07 o
   1  13  -3      31749.46      34145.94       864.96 o
   3  13  -3      15568.35      16216.95       395.88 o
   5  13  -3       8364.11       8055.32       289.71 o
   7  13  -3      25467.73      24569.92      1239.66 o
   9  13  -3       1249.56       1289.11       344.19 o
  11  13  -3      29771.29      27476.88      1147.23 o
  13  13  -3       1593.97       1473.31       472.91 o
  15  13  -3       4224.88       4169.92       571.80 o
  17  13  -3        479.72       1565.91       578.74 o
  19  13  -3       4183.20       4672.93       556.91 o
   1  15  -3      15518.78      17037.78       292.50 o
   3  15  -3      11974.73      13564.20       439.20 o
   5  15  -3      18907.78      19459.59       410.67 o
   7  15  -3       6625.79       6325.37       276.16 o
   9  15  -3      16803.89      16857.45       475.05 o
  11  15  -3       2925.07       3328.41       329.36 o
  13  15  -3      15471.68      15424.96       514.25 o
  15  15  -3       2459.87       2864.94       566.84 o
  17  15  -3       2043.98       2690.98       490.44 o
  19  15  -3       1042.49        811.23       602.22 o
   1  17  -3       7314.97       8233.16       350.73 o
   3  17  -3      12948.06      13490.63       314.99 o
   5  17  -3      18446.05      18398.66       517.06 o
   7  17  -3       2525.69       2500.56       256.67 o
   9  17  -3      18415.31      18032.43       891.31 o
  11  17  -3        229.79        390.62       233.46 o
  13  17  -3      11935.93      12133.21       342.50 o
  15  17  -3       3515.81       3397.05       579.07 o
  17  17  -3       1839.89       2087.77       470.60 o
   1  19  -3        826.45       1143.49       214.10 o
   3  19  -3      10293.68      11158.79       661.78 o
   5  19  -3       5486.31       5924.96       251.53 o
   7  19  -3       7626.86       7583.20       457.54 o
   9  19  -3       2892.96       3302.85       258.56 o
  11  19  -3       6433.35       6084.52       442.17 o
  13  19  -3        616.37        767.57       308.08 o
  15  19  -3       1615.86       1713.03       583.70 o
   1  21  -3       7967.62       7841.30       305.99 o
   3  21  -3       9333.54      10002.35       333.77 o
   5  21  -3       1832.21       1946.34       263.13 o
   7  21  -3       8273.51       7639.80       284.65 o
   9  21  -3       1079.31       1263.82       337.65 o
  11  21  -3       6365.50       6263.72       581.60 o
  13  21  -3        245.52       -174.10       396.36 o
   1  23  -3       2157.51       1810.69       298.80 o
   3  23  -3       3296.14       3707.07       234.97 o
   5  23  -3       8452.42       8856.66       281.23 o
   7  23  -3       1357.93       1874.01       278.18 o
   9  23  -3       5838.63       6019.90       323.80 o
   1  25  -3       3388.24       3845.19       363.56 o
   3  25  -3       2608.73       2782.24       343.63 o
   5  25  -3       4175.37       4050.25       383.62 o
   2   0  -2      31233.63      28834.93       904.99 o
   6   0  -2     134697.69     117843.09      1368.15 o
  10   0  -2      68741.73      71845.34      1028.84 o
  14   0  -2      69370.41      69073.98       953.77 o
  18   0  -2      12124.67      11971.03       602.22 o
  22   0  -2      15122.39      14422.58       699.12 o
   0   2  -2     132388.28     129820.87     10997.24 o
   2   2  -2      28678.08      25622.81      1789.14 o
   4   2  -2     117731.75     115855.67      2423.40 o
   6   2  -2      37875.43      38708.51      1711.26 o
   8   2  -2      89332.47      95967.59      2054.69 o
  10   2  -2      31886.76      30543.67       722.93 o
  12   2  -2       4627.24       4360.20       376.73 o
  14   2  -2       8533.13       8415.14       455.94 o
  16   2  -2        305.47        618.25       429.29 o
  18   2  -2       2048.91       2117.71       427.60 o
  20   2  -2       4718.88       4312.46       434.85 o
  22   2  -2       1569.36       1540.21       419.01 o
  24   2  -2        379.78        727.13       433.74 o
   2   4  -2       3501.40       3981.15       334.41 o
   4   4  -2       9492.53       9415.64       432.46 o
   6   4  -2       5985.97       5401.93       328.51 o
   8   4  -2      75055.20      79536.73       808.01 o
  10   4  -2       3799.60       3996.60       389.14 o
  12   4  -2      31884.82      33058.97       600.21 o
  14   4  -2       1789.60       1778.18       428.37 o
  16   4  -2      35905.39      35768.07       627.76 o
  18   4  -2        869.34       1031.72       472.25 o
  20   4  -2      15016.16      14440.44       494.13 o
  22   4  -2        162.92        266.47       431.93 o
  24   4  -2       5189.23       4884.04       451.52 o
   0   6  -2     305100.41     330348.66      1141.02 o
   2   6  -2      67195.33      67592.88      1341.70 o
   4   6  -2      18509.12      18696.31       718.80 o
   6   6  -2     157250.20     147181.27      8389.94 o
   8   6  -2      50766.98      49270.43       763.28 o
  10   6  -2      21975.90      23497.25       989.65 o
  12   6  -2      17657.72      17388.72       510.05 o
  14   6  -2       8754.09       9076.10       509.44 o
  16   6  -2       2203.28       1978.66       437.90 o
  18   6  -2        510.94        449.61       476.14 o
  20   6  -2         74.22        153.70       397.13 o
  22   6  -2         31.82        473.26       471.40 o
  24   6  -2        188.99        430.68       412.26 o
   2   8  -2      28219.15      29468.73       361.75 o
   4   8  -2       2648.66       3022.47       351.27 o
   6   8  -2      18203.09      15065.10      2405.25 o
   8   8  -2        652.01        952.11       323.87 o
  10   8  -2      47197.99      52618.54       725.58 o
  12   8  -2        111.57         -4.63       438.52 o
  14   8  -2      22650.31      23258.80       596.27 o
  16   8  -2        599.95        456.38       495.07 o
  18   8  -2       9492.39      10281.76       578.74 o
  20   8  -2        558.95        640.25       482.51 o
  22   8  -2       6025.42       5423.64       614.46 o
   0  10  -2      64691.99      72638.40       879.02 o
   2  10  -2      75550.88      81433.27      1183.94 o
   4  10  -2      75311.56      71448.88      3276.49 o
   6  10  -2      10011.95       9576.03       883.33 o
   8  10  -2      30577.35      28977.10      1451.98 o
  10  10  -2      16264.76      16033.79       552.62 o
  12  10  -2       8486.61       7948.94       509.29 o
  14  10  -2      10013.51       9893.84       613.14 o
  16  10  -2        744.24        779.15       591.31 o
  18  10  -2        274.92        869.44       592.63 o
  20  10  -2        775.16       1205.77       516.24 o
  22  10  -2        817.97        -65.81       613.14 o
   2  12  -2       8817.50      10017.69       372.01 o
   4  12  -2       5925.77       6185.47       269.78 o
   6  12  -2         59.22         92.14       236.44 o
   8  12  -2      22449.17      24779.13      2871.22 o
  10  12  -2       4951.71       5632.42       383.66 o
  12  12  -2      23122.38      22170.44       644.22 o
  14  12  -2       2179.86       1716.05       558.57 o
  16  12  -2      20728.63      19003.57       671.67 o
  18  12  -2        517.11        691.84       487.14 o
  20  12  -2       7386.59       7285.20       568.82 o
   0  14  -2      26595.04      28744.26       674.15 o
   2  14  -2      24480.88      24436.30      1203.34 o
   4  14  -2      14617.00      14777.58       373.57 o
   6  14  -2      32819.49      32681.82       962.88 o
   8  14  -2       4175.60       3698.65       266.51 o
  10  14  -2       7364.27       7470.73       355.67 o
  12  14  -2      11772.61      11796.41       483.17 o
  14  14  -2      15100.05      13836.23       572.79 o
  16  14  -2       4926.03       3987.70       613.80 o
  18  14  -2        884.54        666.38       485.81 o
  20  14  -2        124.40        628.02       616.11 o
   2  16  -2       9663.54      10891.17       286.60 o
   4  16  -2       1475.33       1569.23       313.07 o
   6  16  -2       7783.77       7966.67       274.98 o
   8  16  -2        264.74        313.49       260.35 o
  10  16  -2      26241.51      27661.00       690.03 o
  12  16  -2       1516.56       1436.27       497.06 o
  14  16  -2      17327.69      18249.22       538.06 o
  16  16  -2        923.64       1101.92       442.82 o
  18  16  -2       7090.30       7084.13       510.28 o
   0  18  -2      51424.63      53505.51       767.91 o
   2  18  -2       9009.81       9220.68       284.22 o
   4  18  -2      25943.42      26636.34       315.24 o
   6  18  -2       4429.73       4532.67       406.28 o
   8  18  -2       8037.58       7255.56       463.61 o
  10  18  -2       3870.11       4216.09       275.55 o
  12  18  -2       5344.84       5543.07       329.13 o
  14  18  -2       1886.34       2083.92       568.32 o
  16  18  -2        820.12       1224.62       464.98 o
   2  20  -2       1303.00       1574.59       209.46 o
   4  20  -2       3524.30       3872.55       252.44 o
   6  20  -2       2806.66       2817.93       265.58 o
   8  20  -2       5960.71       5370.67       591.47 o
  10  20  -2         74.42        197.17       260.99 o
  12  20  -2       6669.89       7179.56       334.53 o
  14  20  -2        764.41        785.99       300.35 o
   0  22  -2       4239.13       4618.03       510.28 o
   2  22  -2      19582.35      19397.61       378.79 o
   4  22  -2       6755.43       7058.03       499.74 o
   6  22  -2      10792.44      10754.09       381.31 o
   8  22  -2       2900.91       3203.96       363.69 o
  10  22  -2       3928.04       4503.25       428.02 o
  12  22  -2        706.87        307.72       350.03 o
   2  24  -2        619.80        463.87       341.46 o
   4  24  -2       1110.32       1258.72       229.06 o
   6  24  -2       1923.18       2350.67       244.55 o
   8  24  -2       1433.55       1433.26       235.20 o
   0  26  -2      14884.96      16138.96       624.05 o
   3   1  -1      65521.57      65895.91       964.56 o
   5   1  -1     245019.17     235993.64      6934.32 o
   7   1  -1      19748.36      19493.25       574.98 o
   9   1  -1      16948.23      16658.88       537.36 o
  11   1  -1       9592.64       9350.30       530.95 o
  13   1  -1      32847.23      32222.48       541.47 o
  15   1  -1       1148.68       1345.15       395.70 o
  17   1  -1       7164.96       6797.08       423.61 o
  19   1  -1       4984.55       4830.59       401.74 o
  21   1  -1       3924.03       4022.38       421.42 o
  23   1  -1       4489.03       3964.80       436.17 o
   1   3  -1      26402.62      26427.09       439.63 o
   3   3  -1     236415.30     169630.61     42329.51 o
   5   3  -1      29630.54      29702.05       738.49 o
   7   3  -1      26990.99      28552.06      2275.61 o
   9   3  -1       6726.79       6750.82       478.69 o
  11   3  -1      44909.79      43699.59       630.21 o
  13   3  -1       7206.18       7544.95       561.05 o
  15   3  -1      10007.73      10009.46       581.88 o
  17   3  -1       9997.67       9407.58       483.82 o
  19   3  -1       6859.01       6465.37       461.20 o
  21   3  -1       3432.75       3249.95       456.17 o
  23   3  -1        365.47        704.34       428.79 o
   1   5  -1     102089.41     110101.87      3998.25 o
   3   5  -1     170363.75     139642.00     26358.39 o
   5   5  -1      78905.98      75792.21       767.67 o
   7   5  -1      69042.76      69414.62       926.32 o
   9   5  -1      11361.70      11456.47       454.63 o
  11   5  -1      46087.38      45802.39       668.03 o
  13   5  -1      15081.58      16140.42       556.88 o
  15   5  -1       7966.38       7515.36       475.53 o
  17   5  -1       3896.61       4105.39       491.31 o
  19   5  -1       4167.19       3794.97       479.96 o
  21   5  -1       3687.42       3534.47       451.93 o
  23   5  -1       2385.65       1978.22       440.25 o
   1   7  -1      71163.82      74679.53       937.57 o
   3   7  -1      28181.88      29087.29       833.72 o
   5   7  -1      58224.54      52641.36      2851.71 o
   7   7  -1      44620.40      45145.34       590.86 o
   9   7  -1      15893.58      16307.62       531.45 o
  11   7  -1      10169.64       9484.09       602.22 o
  13   7  -1      15150.50      15704.40       567.54 o
  15   7  -1       5148.16       5268.69       449.64 o
  17   7  -1      17689.69      18120.16      1033.51 o
  19   7  -1       9301.84       9315.15       755.73 o
  21   7  -1       1853.08       1788.60       418.37 o
  23   7  -1       2094.87       2462.33       424.11 o
   1   9  -1       5617.88       5600.33       227.03 o
   3   9  -1      61913.54      63964.19      2588.99 o
   5   9  -1      47020.09      51541.75      1744.58 o
   7   9  -1       2593.59       2539.51       343.61 o
   9   9  -1      43526.46      44397.43       766.92 o
  11   9  -1       3104.50       3054.43       465.31 o
  13   9  -1      26570.49      27417.81       594.95 o
  15   9  -1       5272.58       5718.96       605.86 o
  17   9  -1       9014.94       8089.82       638.27 o
  19   9  -1       6426.94       6320.85       605.86 o
  21   9  -1       1065.18        587.67       533.10 o
  23   9  -1       1185.22       1330.78       494.41 o
   1  11  -1      49060.55      49414.09      1710.00 o
   3  11  -1      47388.07      49898.55       423.40 o
   5  11  -1       9668.81       9157.28       437.64 o
   7  11  -1      38359.76      38169.30       537.20 o
   9  11  -1      17185.63      15510.33      2183.34 o
  11  11  -1      11177.91      11147.56       609.83 o
  13  11  -1       5981.14       6343.34       585.36 o
  15  11  -1       5724.47       5129.31       609.83 o
  17  11  -1       6108.40       4906.08       605.53 o
  19  11  -1       6449.52       5589.32       622.06 o
  21  11  -1       4206.18       4458.63       598.25 o
   1  13  -1      37089.28      36580.18      1260.88 o
   3  13  -1      18667.24      17497.41       562.61 o
   5  13  -1       1469.03       1352.52       232.99 o
   7  13  -1      40037.18      37765.21      2281.14 o
   9  13  -1        101.52        103.19       352.05 o
  11  13  -1      21361.84      20465.30       544.02 o
  13  13  -1       1823.23       1755.08       446.79 o
  15  13  -1       5526.70       5436.87       459.02 o
  17  13  -1       1005.58       1947.88       464.65 o
  19  13  -1       1326.22       1433.96       481.84 o
  21  13  -1       1843.03        901.85       540.71 o
   1  15  -1      11806.29      12643.09       242.72 o
   3  15  -1      17482.86      18995.67       634.63 o
   5  15  -1      17556.20      17335.72       367.77 o
   7  15  -1       1076.55       1186.01       242.68 o
   9  15  -1      25858.94      25302.53      1327.95 o
  11  15  -1       6575.18       6080.76       448.44 o
  13  15  -1       5569.04       5913.75       449.77 o
  15  15  -1       2014.23       2896.35       454.39 o
  17  15  -1       4123.89       3853.76       569.48 o
  19  15  -1       4673.47       4948.74       617.77 o
   1  17  -1      15872.38      16971.44       893.82 o
   3  17  -1      15829.82      15016.27      1157.99 o
   5  17  -1      24565.08      24426.18      1326.64 o
   7  17  -1       1515.83       1549.02       279.87 o
   9  17  -1      16984.23      17293.60       322.91 o
  11  17  -1        450.74        438.49       280.96 o
  13  17  -1       5514.32       5565.18       548.65 o
  15  17  -1       1668.18       1848.01       437.86 o
  17  17  -1       5531.75       4793.31       462.66 o
  19  17  -1       2628.94       2490.24       483.17 o
   1  19  -1      14999.83      13668.09       672.11 o
   3  19  -1        340.60        502.87       212.07 o
   5  19  -1       3107.78       3193.02       246.15 o
   7  19  -1      10393.73      10790.24       451.25 o
   9  19  -1       1418.02       1367.95       345.67 o
  11  19  -1       6888.34       6357.49       583.62 o
  13  19  -1       4486.20       4749.24       313.93 o
  15  19  -1       2954.79       2670.51       301.02 o
  17  19  -1       3028.96       2469.41       446.79 o
   1  21  -1      13357.42      13323.17       390.48 o
   3  21  -1      14078.99      16686.26      1244.53 o
   5  21  -1       1163.47       1316.66       246.20 o
   7  21  -1       9142.38       8694.67       504.66 o
   9  21  -1       1248.28       1195.34       397.76 o
  11  21  -1       8493.45       8384.16       542.76 o
  13  21  -1       1050.14        988.76       300.51 o
  15  21  -1       3929.24       4548.21       346.86 o
   1  23  -1       3678.57       3844.61       544.02 o
   3  23  -1      13847.84      13471.84       297.02 o
   5  23  -1       1647.24       2147.09       242.00 o
   7  23  -1       1396.39       1621.89       270.19 o
   9  23  -1       4887.62       4995.64       384.36 o
  11  23  -1       6796.14       7340.70       671.18 o
   1  25  -1       3360.92       3513.17       401.17 o
   3  25  -1        397.71        546.41       215.82 o
   5  25  -1       4448.42       4941.53       252.65 o
   7  25  -1        558.56        765.44       243.75 o
   4   0   0      51799.73      53761.36      1179.64 o
   8   0   0     192822.78     195964.28      1649.25 o
  12   0   0      11897.44      11220.65       622.06 o
  16   0   0        359.59        190.16       547.99 o
  20   0   0       1458.18       1159.47       570.14 o
  24   0   0       1306.79       1358.22       585.36 o
   4   2   0      29065.72      32955.22       606.76 o
   6   2   0      30125.26      31337.51       504.43 o
   8   2   0       5319.18       4958.73       328.91 o
  10   2   0      49741.57      50112.72       645.36 o
  12   2   0       3133.45       2584.02       376.89 o
  14   2   0      24437.25      22383.82       467.97 o
  16   2   0      26179.58      25323.51       513.52 o
  18   2   0      15507.64      14287.33       641.74 o
  20   2   0       7889.62       6948.93       423.10 o
  22   2   0       4063.53       3300.79       471.59 o
  24   2   0       2386.40       2236.14       420.49 o
   0   4   0       4997.84       5048.71       274.10 o
   2   4   0     291517.31     259678.14     21201.78 o
   4   4   0        856.02       1103.87       334.85 o
   6   4   0      37582.09      36935.85       498.29 o
   8   4   0          4.26        214.23       256.22 o
  10   4   0      83890.85      76098.53      6354.03 o
  12   4   0       5000.96       4560.84       419.76 o
  14   4   0      17201.21      16777.61       490.26 o
  16   4   0        356.29        647.95       424.97 o
  18   4   0         40.59        155.96       383.30 o
  20   4   0        910.43       1056.02       428.44 o
  22   4   0        358.63        633.58       386.27 o
  24   4   0          0.46        -71.32       434.46 o
   2   6   0       1687.59       1750.56       231.85 o
   4   6   0       7702.69       7597.94       321.15 o
   6   6   0      31470.05      32901.83      1007.46 o
   8   6   0      30044.56      30241.07      3090.45 o
  10   6   0       1322.54       1001.22       270.68 o
  12   6   0       8219.62       7776.99       350.89 o
  14   6   0      16220.17      17904.41       847.02 o
  16   6   0      30877.49      30636.63      2433.42 o
  18   6   0       2655.19       2426.69       357.64 o
  20   6   0       7824.35       8158.25       560.21 o
  22   6   0      10727.68      10277.52       608.17 o
  24   6   0       4566.58       4359.02       373.36 o
   0   8   0     154776.31     152609.77      6230.03 o
   2   8   0       2519.98       2811.79       201.74 o
   4   8   0      95648.40      94614.11      1266.79 o
   6   8   0        605.74        856.39       259.10 o
   8   8   0      52946.23      44828.34      3975.48 o
  10   8   0       1019.54       1308.17       281.66 o
  12   8   0      26659.58      30009.44       930.10 o
  14   8   0      10633.05      10484.15       880.75 o
  16   8   0        149.43        530.43       405.00 o
  18   8   0        161.05        491.95       403.24 o
  20   8   0       2734.03       2664.02       434.79 o
  22   8   0        199.88        478.47       402.72 o
   2  10   0      14803.53      14970.80       613.24 o
   4  10   0      10256.86      10698.98       236.91 o
   6  10   0       1511.95       1927.76       254.75 o
   8  10   0      12557.19      13514.09       449.14 o
  10  10   0      15970.00      16004.21       399.06 o
  12  10   0      19661.48      19854.76       744.92 o
  14  10   0      19193.79      17828.88       539.72 o
  16  10   0       9026.77       8554.13       613.80 o
  18  10   0       5360.77       5887.62       507.31 o
  20  10   0       9467.46       7792.51       633.64 o
  22  10   0       2228.51       2289.50       670.02 o
   0  12   0       2633.14       2835.12       261.10 o
   2  12   0      92593.29      95879.78      1261.88 o
   4  12   0       7836.65       7508.03       285.81 o
   6  12   0     119725.49     111960.62      5386.37 o
   8  12   0       2017.17       2876.24       296.42 o
  10  12   0      14839.57      13336.71      1050.33 o
  12  12   0       3522.53       3579.06       367.59 o
  14  12   0       4674.90       4900.88       308.10 o
  16  12   0        178.53        506.98       467.62 o
  18  12   0        269.95       1091.67       583.70 o
  20  12   0        463.04        411.07       532.11 o
  22  12   0          5.72        606.19       636.29 o
   2  14   0      10251.81      11194.64       230.00 o
   4  14   0        526.80        504.87       193.86 o
   6  14   0       2155.93       1990.93       197.69 o
   8  14   0       5447.94       5494.60       234.42 o
  10  14   0      14388.12      13655.02       379.37 o
  12  14   0       7861.01       7848.89       325.70 o
  14  14   0       7434.85       7449.19       676.47 o
  16  14   0      15974.27      17733.64       577.09 o
  18  14   0       5188.58       4481.45       575.77 o
  20  14   0       2996.53       2553.41       618.76 o
   0  16   0      46572.14      49907.28       466.81 o
   2  16   0        850.31        820.58       198.33 o
   4  16   0      87609.64      91806.89      1088.97 o
   6  16   0       4132.98       4185.47       213.17 o
   8  16   0      34679.45      34329.56       907.23 o
  10  16   0       1670.01       1877.12       285.99 o
  12  16   0       1300.01       1842.86       399.17 o
  14  16   0       3815.35       4264.83       439.51 o
  16  16   0        111.94        612.47       557.25 o
  18  16   0        104.38        135.59       446.46 o
  20  16   0         15.95         49.61       589.66 o
   2  18   0      13464.51      13461.78       258.89 o
   4  18   0       1498.61       1350.36       216.22 o
   6  18   0       6105.62       6388.74       291.54 o
   8  18   0        591.85        840.79       223.81 o
  10  18   0      16814.13      15523.51       909.67 o
  12  18   0       6645.53       6425.75       319.97 o
  14  18   0       6143.82       5452.29       263.77 o
  16  18   0        510.15       1002.71       556.91 o
  18  18   0       2916.75       2566.97       545.67 o
   0  20   0       1678.28       1752.95       371.37 o
   2  20   0      12552.49      12890.52       237.23 o
   4  20   0        474.29        553.19       211.30 o
   6  20   0      40553.11      38708.45       631.09 o
   8  20   0       7037.40       6933.74       322.13 o
  10  20   0       4118.76       3360.69       232.89 o
  12  20   0        272.67        710.99       493.42 o
  14  20   0       4097.81       4313.08       351.01 o
  16  20   0       1101.84       1260.18       272.60 o
   2  22   0       1822.59       1933.74       193.71 o
   4  22   0       1137.08       1383.35       215.70 o
   6  22   0        339.52        594.70       212.69 o
   8  22   0       6849.61       7414.27       320.27 o
  10  22   0        957.52       1472.33       496.54 o
  12  22   0       4452.99       4631.92       324.38 o
   0  24   0       6161.91       5510.16       417.94 o
   2  24   0         32.08        130.28       313.45 o
   4  24   0      12509.27      12506.74       560.77 o
   6  24   0       2488.50       2774.70       290.35 o
   8  24   0       2786.59       2781.13       257.11 o
  10  24   0         36.40        715.47       504.83 o
   2  26   0        256.41        307.03       378.41 o
   4  26   0        786.56        696.91       270.46 o
   3   1   1      56029.74      57187.69      1089.74 o
   5   1   1     259493.05     279245.19      9151.89 o
   7   1   1      18805.45      19447.43       519.37 o
   9   1   1      16002.31      14394.83      1266.74 o
  11   1   1       9844.80       9638.06       283.50 o
  13   1   1      36057.78      30008.41      1295.71 o
  15   1   1       1276.72       1028.23       327.59 o
  17   1   1       8237.29       7837.94       437.70 o
  19   1   1       5663.61       4944.82       401.98 o
  21   1   1       3421.33       3457.37       411.21 o
  23   1   1       4309.70       4062.34       429.88 o
   1   3   1      18202.22      20096.97       812.72 o
   3   3   1     242890.45     222591.25      7855.18 o
   5   3   1      21515.91      21408.96       520.31 o
   7   3   1      28354.32      29188.11      1079.17 o
   9   3   1       7027.29       6684.66       441.33 o
  11   3   1      45469.84      48106.98      4917.98 o
  13   3   1       8168.23       7693.19       636.97 o
  15   3   1      12806.23      13717.43       545.74 o
  17   3   1       9346.91       8970.37       455.22 o
  19   3   1       7199.96       6741.30       548.81 o
  21   3   1       3013.80       2941.02       373.66 o
  23   3   1        350.19        568.52       404.38 o
   1   5   1      96815.49      90028.95      3786.18 o
   3   5   1     176267.62     164957.27     11392.88 o
   5   5   1      78252.88      58194.86      5915.14 o
   7   5   1      67877.77      68586.47       863.35 o
   9   5   1      13587.69      13784.98       479.54 o
  11   5   1      43266.05      45616.94      1337.49 o
  13   5   1      16888.46      17715.71       845.01 o
  15   5   1       9271.44       9837.59       562.07 o
  17   5   1       3287.05       3566.47       344.30 o
  19   5   1       2842.70       3186.33       339.99 o
  21   5   1       4175.74       4127.24       536.99 o
  23   5   1       2160.05       1839.63       369.69 o
   1   7   1      77019.38      81288.48      1954.84 o
   3   7   1      28245.71      24512.40      1776.21 o
   5   7   1      50673.09      44506.97      3935.55 o
   7   7   1      41819.66      40249.29      1463.97 o
   9   7   1      15355.12      14185.51       334.57 o
  11   7   1      10125.07      10083.34       393.41 o
  13   7   1      13200.27      12710.49       478.37 o
  15   7   1       4986.03       4644.59       351.42 o
  17   7   1      18883.36      18321.72       843.34 o
  19   7   1       9059.37       9243.86       675.01 o
  21   7   1       1371.16       1447.51       373.15 o
  23   7   1       1679.00       1432.14       340.08 o
   1   9   1       5325.18       5351.73       227.34 o
   3   9   1      60277.53      64763.75      1483.51 o
   5   9   1      51626.36      53251.88      1197.79 o
   7   9   1       1908.11       1852.10       281.70 o
   9   9   1      39099.85      42027.75      1916.89 o
  11   9   1       3614.43       3642.02       284.54 o
  13   9   1      28246.51      29425.79      1627.05 o
  15   9   1       4437.44       4792.17       382.06 o
  17   9   1       7540.88       7611.42       310.50 o
  19   9   1       6223.02       6570.58       421.79 o
  21   9   1       1200.09        857.04       367.34 o
  23   9   1       1257.40       1287.72       396.23 o
   1  11   1      46432.65      48813.23      1274.41 o
   3  11   1      44944.57      46351.16       510.57 o
   5  11   1      11295.59      10885.30       335.21 o
   7  11   1      37672.20      40262.63      1023.56 o
   9  11   1      15652.07      16392.90       514.53 o
  11  11   1      15036.09      15036.88       387.06 o
  13  11   1       6666.88       7052.53       323.99 o
  15  11   1       5423.36       5755.63       303.43 o
  17  11   1       5433.82       5766.42       339.80 o
  19  11   1       5831.40       5192.20       468.53 o
  21  11   1       4298.93       3908.34       497.89 o
   1  13   1      34714.05      34164.51      1139.39 o
   3  13   1      19626.93      18768.33       336.27 o
   5  13   1       2594.37       2344.40       219.66 o
   7  13   1      39931.24      33971.20      1982.86 o
   9  13   1         17.09        144.15       283.47 o
  11  13   1      25668.75      25689.33       785.30 o
  13  13   1       2141.57       2032.80       332.61 o
  15  13   1       4644.00       4826.05       370.84 o
  17  13   1        747.99        967.31       345.27 o
  19  13   1       1331.83       1681.66       578.41 o
  21  13   1       2004.13       2269.66       607.84 o
   1  15   1      13001.54      13296.84       332.59 o
   3  15   1      16659.30      16943.75       244.88 o
   5  15   1      14385.16      13461.87       579.33 o
   7  15   1       1039.60       1123.94       191.50 o
   9  15   1      30090.80      26555.88      1978.36 o
  11  15   1       5593.46       5373.82       346.67 o
  13  15   1       5007.20       5316.80       300.22 o
  15  15   1       2410.64       2536.80       457.21 o
  17  15   1       4566.97       3806.05       348.97 o
  19  15   1       4667.15       4029.70       474.24 o
   1  17   1      16229.86      16110.76       247.07 o
   3  17   1      15015.42      13917.17       578.14 o
   5  17   1      22764.69      22815.38       521.64 o
   7  17   1       2387.99       2564.99       222.95 o
   9  17   1      19384.81      18918.87       753.97 o
  11  17   1        524.26        470.98       197.33 o
  13  17   1       6443.92       6721.45       782.13 o
  15  17   1       1504.89       1387.59       653.48 o
  17  17   1       5112.23       5278.84       359.27 o
  19  17   1       2794.17       1988.56       493.09 o
   1  19   1      13343.45      13174.49       243.32 o
   3  19   1       1631.74       2209.16       220.71 o
   5  19   1       3133.32       3176.32       227.68 o
   7  19   1       9807.87       9733.05       299.57 o
   9  19   1        807.65        780.89       205.95 o
  11  19   1       8376.88       7532.85       248.36 o
  13  19   1       4043.30       4116.32       245.68 o
  15  19   1       2675.25       2706.08       359.92 o
  17  19   1       2658.11       2551.09       478.54 o
   1  21   1      15277.71      14801.00       358.65 o
   3  21   1      13594.15      13152.91       239.64 o
   5  21   1       1452.85       1482.02       206.03 o
   7  21   1       8513.90       8375.62       450.89 o
   9  21   1       1290.58       1315.72       320.27 o
  11  21   1       7760.06       7992.12       278.10 o
  13  21   1       1294.41       1085.62       252.39 o
  15  21   1       3052.54       2593.56       479.86 o
   1  23   1       3426.94       3781.81       298.37 o
   3  23   1      13950.40      13829.23       512.69 o
   5  23   1       1261.41       1180.49       208.93 o
   7  23   1       1834.93       2206.17       244.74 o
   9  23   1       4966.68       4851.33       340.07 o
  11  23   1       6504.52       6034.60       379.14 o
   1  25   1       3732.52       3612.84       283.56 o
   3  25   1         85.47        231.13       278.84 o
   5  25   1       4999.41       4976.90       217.37 o
   7  25   1        619.55        515.86       207.18 o
   2   0   2      28519.33      30966.86      1217.34 o
   6   0   2     128530.54     140616.73      1433.96 o
  10   0   2      75360.74      82601.34      1007.67 o
  14   0   2      64171.11      65999.37      1082.41 o
  18   0   2      14944.75      13905.35       647.53 o
  22   0   2      12953.54      11687.94       667.37 o
   0   2   2     118656.18     108813.45      5166.18 o
   2   2   2      29649.72      27328.44       920.91 o
   4   2   2     101585.39     101103.55      2861.27 o
   6   2   2      37232.29      40058.50       634.73 o
   8   2   2      94649.16     105210.31      3890.44 o
  10   2   2      29100.84      30137.23       535.90 o
  12   2   2       4454.08       4676.27       296.22 o
  14   2   2       8758.86       8553.79       323.16 o
  16   2   2        568.15        603.39       301.04 o
  18   2   2       2056.77       2102.40       300.16 o
  20   2   2       4642.55       4450.24       393.46 o
  22   2   2       1329.45       1817.67       340.85 o
  24   2   2        385.30        298.78       332.72 o
   2   4   2       3533.53       3124.03       223.95 o
   4   4   2       7677.37       7517.98       473.24 o
   6   4   2       5960.37       5967.29       328.00 o
   8   4   2      88317.75     101224.50      2413.90 o
  10   4   2       3642.74       4078.25       246.10 o
  12   4   2      28683.40      30079.71      1216.02 o
  14   4   2       1681.74       1975.83       305.47 o
  16   4   2      36243.71      37638.21      1735.93 o
  18   4   2        785.61        857.10       264.10 o
  20   4   2      14858.45      14835.05      1428.82 o
  22   4   2        196.19        272.61       317.37 o
  24   4   2       4475.45       4107.48       454.38 o
   0   6   2     294012.97     282600.94      1792.12 o
   2   6   2      59336.09      60879.21      2394.41 o
   4   6   2      27826.40      26503.28       542.26 o
   6   6   2     162146.09     144521.16     12630.76 o
   8   6   2      47211.15      48009.16      1521.18 o
  10   6   2      24563.59      23887.19      1075.84 o
  12   6   2      21300.26      21991.78      1327.33 o
  14   6   2       7481.35       7806.82       524.19 o
  16   6   2       1789.32       2052.06       256.77 o
  18   6   2        626.75        469.16       256.23 o
  20   6   2        100.09        171.31       317.99 o
  22   6   2         55.71        237.55       341.44 o
  24   6   2        319.51        544.09       356.14 o
   2   8   2      27652.37      28418.54       822.05 o
   4   8   2       2544.89       2949.26       172.16 o
   6   8   2      24205.77      22236.66      1207.20 o
   8   8   2        596.50        915.55       255.74 o
  10   8   2      49603.16      46747.32      2664.65 o
  12   8   2        139.85        186.98       273.72 o
  14   8   2      22670.18      21509.78      2200.01 o
  16   8   2        719.00        810.28       269.79 o
  18   8   2       9749.80       9233.83       325.95 o
  20   8   2        489.28        697.17       253.27 o
  22   8   2       6223.82       5591.82       437.73 o
   0  10   2      72551.56      66351.23      2718.63 o
   2  10   2      71723.95      68792.85      3853.50 o
   4  10   2      74927.00      72549.38      1621.27 o
   6  10   2       9658.88       8968.15       339.19 o
   8  10   2      33583.92      33050.19       696.02 o
  10  10   2      15788.44      15884.78       491.58 o
  12  10   2       6673.53       7137.51       332.96 o
  14  10   2      11273.15      11826.29       370.46 o
  16  10   2       1025.64        999.94       303.93 o
  18  10   2        268.97        289.09       257.70 o
  20  10   2        745.13        782.39       310.40 o
  22  10   2        869.86       1014.77       361.49 o
   2  12   2       8799.15      10010.19       307.22 o
   4  12   2       5711.00       5975.70       230.35 o
   6  12   2         55.44         99.98       195.77 o
   8  12   2      22468.84      22826.28      1249.20 o
  10  12   2       4962.95       4706.55       311.36 o
  12  12   2      22941.16      23318.04      1222.15 o
  14  12   2       2519.73       2474.77       332.98 o
  16  12   2      21703.88      21862.56       732.56 o
  18  12   2        461.88        542.66       281.45 o
  20  12   2       6227.30       6345.05       426.52 o
   0  14   2      26341.91      27132.91       441.77 o
   2  14   2      25407.19      24685.86       269.67 o
   4  14   2      13035.70      12254.02       436.81 o
   6  14   2      32839.54      32503.35       869.07 o
   8  14   2       3025.40       3022.39       390.46 o
  10  14   2       5708.15       5813.91       297.71 o
  12  14   2      11267.43      11920.12       308.48 o
  14  14   2      14868.10      14276.01       859.09 o
  16  14   2       5461.17       4674.99       314.69 o
  18  14   2       1103.64       1522.47       306.05 o
  20  14   2        158.65        716.97       327.30 o
   2  16   2      10172.80      10160.55       235.65 o
   4  16   2       1445.59       1422.31       285.67 o
   6  16   2       6905.00       6446.57       409.70 o
   8  16   2        179.56        489.41       214.20 o
  10  16   2      24951.53      23999.34       522.11 o
  12  16   2       1233.10       1094.29       294.80 o
  14  16   2      18759.77      19224.14       866.79 o
  16  16   2        828.49        820.10       290.33 o
  18  16   2       6245.00       5408.25       475.56 o
   0  18   2      52181.52      50234.41       542.81 o
   2  18   2       8535.63       7976.27       225.17 o
   4  18   2      23771.28      22871.37       498.00 o
   6  18   2       5321.88       5281.86       279.83 o
   8  18   2       9161.57       8360.70       443.98 o
  10  18   2       3149.75       2902.26       221.51 o
  12  18   2       5456.14       5286.14       233.02 o
  14  18   2       2218.83       1932.83       225.69 o
  16  18   2       1084.00       1407.55       320.05 o
   2  20   2       1338.58       1528.98       193.97 o
   4  20   2       4708.82       4583.44       201.58 o
   6  20   2       2583.96       2575.16       210.55 o
   8  20   2       5504.25       5720.25       335.28 o
  10  20   2         29.87        -18.03       213.03 o
  12  20   2       7192.69       6999.77       264.73 o
  14  20   2        562.99        293.66       240.11 o
   0  22   2       2223.97       2276.14       389.02 o
   2  22   2      21101.02      19329.57       440.84 o
   4  22   2       7160.38       7023.07       233.20 o
   6  22   2      10788.27      11167.28       295.11 o
   8  22   2       3371.48       3503.18       300.06 o
  10  22   2       3506.45       3446.90       356.08 o
  12  22   2        679.48        594.88       255.58 o
   2  24   2        815.11        785.78       269.53 o
   4  24   2       1035.25        979.43       207.66 o
   6  24   2       1592.11       1712.27       237.30 o
   8  24   2       1360.64       1533.96       223.21 o
   0  26   2      15885.11      16869.83       672.33 o
   1   1   3      55343.40      50833.54      1312.31 o
   3   1   3      22437.71      21742.08       736.68 o
   5   1   3      70042.60      75353.66      1554.64 o
   7   1   3       4189.98       3985.98       308.81 o
   9   1   3      74068.47      76791.78      3642.08 o
  11   1   3       6357.06       7357.34       382.90 o
  13   1   3      31726.54      33153.20      1566.05 o
  15   1   3       6165.39       6274.70       272.14 o
  17   1   3      26076.12      26119.15       601.83 o
  19   1   3       7317.77       7496.09       640.49 o
  21   1   3         41.70        380.13       312.86 o
  23   1   3       1969.86       2397.70       502.86 o
   1   3   3      18281.43      16926.42       397.01 o
   3   3   3     148649.50     142452.22      2735.24 o
   5   3   3      29482.46      29383.76       855.46 o
   7   3   3      15839.03      15805.34       426.21 o
   9   3   3         73.74        420.95       272.48 o
  11   3   3      33838.90      35686.70      1183.30 o
  13   3   3      11241.18      12697.50      1338.44 o
  15   3   3      11858.85      11729.44       864.17 o
  17   3   3       2840.31       3017.67       274.93 o
  19   3   3       8485.26       8064.41       401.73 o
  21   3   3       1205.20       1417.41       279.76 o
  23   3   3       1495.89       1512.68       328.26 o
   1   5   3      65339.62      57179.49      2687.85 o
   3   5   3      42827.21      41178.56      1003.03 o
   5   5   3       1865.89       2164.83       297.05 o
   7   5   3      95571.56     101458.51      2765.35 o
   9   5   3       5836.24       6454.03       330.44 o
  11   5   3      50811.35      52568.62      3316.73 o
  13   5   3      12085.14      13272.34       783.55 o
  15   5   3      10036.04      10693.77       457.21 o
  17   5   3        920.17       1000.75       283.68 o
  19   5   3       5697.37       5771.07       547.32 o
  21   5   3       3205.74       3597.61       291.40 o
  23   5   3       1132.95        895.77       327.55 o
   1   7   3      11495.54      11042.43       249.88 o
   3   7   3      34991.89      32602.60       762.96 o
   5   7   3      60864.08      60060.56       521.82 o
   7   7   3       3504.41       3338.45       308.58 o
   9   7   3      19778.22      20091.47       330.62 o
  11   7   3      16116.72      15884.80       620.78 o
  13   7   3      28333.23      28832.31      1403.38 o
  15   7   3       2174.30       2334.15       285.28 o
  17   7   3      12173.59      11540.31      1209.89 o
  19   7   3        653.34        875.02       242.79 o
  21   7   3       2012.26       2243.90       291.05 o
  23   7   3        600.73        349.78       351.06 o
   1   9   3      13688.02      12810.53       707.82 o
   3   9   3      26172.10      25949.55       725.82 o
   5   9   3      17988.27      17284.82       689.97 o
   7   9   3       6358.04       6733.37       297.91 o
   9   9   3      43664.68      46216.73      1019.56 o
  11   9   3      10086.42      10073.43       504.48 o
  13   9   3       5917.87       5974.77       306.41 o
  15   9   3        411.44        722.14       290.68 o
  17   9   3      11177.53      11306.07       801.21 o
  19   9   3       1171.80       1177.16       265.11 o
  21   9   3       2983.07       2897.21       284.96 o
   1  11   3      15920.14      15758.55       393.49 o
   3  11   3      31424.68      32533.81       415.28 o
   5  11   3       6895.40       6236.16       201.11 o
   7  11   3      34563.94      33756.36       473.84 o
   9  11   3        529.11        870.93       278.01 o
  11  11   3      26514.93      26495.25      1137.48 o
  13  11   3       9111.18       8408.31       901.48 o
  15  11   3      15889.86      16413.85       879.05 o
  17  11   3       7470.77       7591.77       659.99 o
  19  11   3       3186.29       3491.78       327.20 o
  21  11   3       1621.70       1736.92       305.04 o
   1  13   3      31904.79      33002.25       814.03 o
   3  13   3      18433.28      18011.78       365.98 o
   5  13   3       8234.55       7470.26       275.66 o
   7  13   3      23791.12      22286.17       740.85 o
   9  13   3       1037.24        916.63       194.06 o
  11  13   3      33926.13      32904.14      1306.47 o
  13  13   3       1347.91       1669.53       270.31 o
  15  13   3       2283.37       2569.25       321.66 o
  17  13   3        810.61        595.48       299.09 o
  19  13   3       4035.55       3742.14       309.61 o
   1  15   3      13878.81      13351.22       236.38 o
   3  15   3      12483.12      12355.99       229.08 o
   5  15   3      21614.29      22099.21       349.46 o
   7  15   3       6373.12       6611.54       228.99 o
   9  15   3      15932.16      15604.60       467.12 o
  11  15   3       1786.86       1945.13       214.81 o
  13  15   3      15886.47      16215.48       360.99 o
  15  15   3       2339.65       2565.85       278.78 o
  17  15   3       1554.20       1402.45       341.40 o
  19  15   3       1415.45       1220.44       327.14 o
   1  17   3       7326.57       7348.17       214.49 o
   3  17   3      15304.54      14918.37       321.85 o
   5  17   3      19993.77      19913.61       343.38 o
   7  17   3       2006.56       1973.94       228.68 o
   9  17   3      18306.62      16386.60       859.70 o
  11  17   3        243.95        513.93       202.21 o
  13  17   3      11460.07      10454.75       233.57 o
  15  17   3       3924.39       3490.80       309.84 o
  17  17   3       1234.81        728.34       314.09 o
   1  19   3        762.54        869.44       246.60 o
   3  19   3       9724.91       9694.56       247.48 o
   5  19   3       6217.77       6160.19       230.37 o
   7  19   3       5841.23       5700.07       275.33 o
   9  19   3       2583.80       2922.61       221.45 o
  11  19   3       6884.70       6406.73       283.11 o
  13  19   3        531.73        520.61       218.62 o
  15  19   3        981.13        672.18       248.91 o
   1  21   3       7920.08       7893.14       298.32 o
   3  21   3      10174.56      10013.21       234.15 o
   5  21   3       1044.39        855.78       203.27 o
   7  21   3       8628.91       8212.45       229.14 o
   9  21   3       1029.81       1553.92       436.34 o
  11  21   3       6185.35       5712.07       239.66 o
  13  21   3        262.19        468.06       227.01 o
   1  23   3       1927.66       2271.01       281.21 o
   3  23   3       2604.79       2719.76       306.43 o
   5  23   3       6528.11       6432.83       244.06 o
   7  23   3       1864.98       1989.68       235.01 o
   9  23   3       6530.12       5732.78       337.19 o
   1  25   3       3370.08       3208.96       302.79 o
   3  25   3       2636.08       2431.51       294.74 o
   5  25   3       4847.56       4198.36       564.52 o
   0   0   4     148055.48     145338.59      1106.22 o
   4   0   4     146372.84     131284.42     22605.32 o
   8   0   4      61772.86      71775.71      4371.98 o
  12   0   4      33251.95      37209.62      2750.18 o
  16   0   4       3316.65       3749.50       365.15 o
  20   0   4        852.90       1237.94       304.98 o
   2   2   4       7121.78       6960.94       197.57 o
   4   2   4       8007.15       8452.30       471.47 o
   6   2   4       5969.75       5667.49       312.66 o
   8   2   4      15264.13      15880.91       292.67 o
  10   2   4      26617.34      29375.80      1102.79 o
  12   2   4       7372.78       7822.53       516.16 o
  14   2   4      12462.53      13492.34       710.67 o
  16   2   4       7210.89       7318.32       362.24 o
  18   2   4       4314.94       4612.55       272.60 o
  20   2   4       6050.64       6384.12       346.90 o
  22   2   4       4600.31       5093.43       264.40 o
   0   4   4       7887.94       7194.46       328.39 o
   2   4   4     100480.25      95307.36      3263.23 o
   4   4   4       4567.41       5274.52       581.92 o
   6   4   4      96903.36      95398.36       955.35 o
   8   4   4       4100.70       4704.84       290.88 o
  10   4   4      15469.36      15204.42       362.80 o
  12   4   4        110.52        164.39       272.72 o
  14   4   4      28886.97      30415.56      1544.76 o
  16   4   4       3068.34       2955.13       274.08 o
  18   4   4       1087.49       1354.98       261.37 o
  20   4   4       2006.30       2049.31       279.05 o
  22   4   4        500.34        589.35       276.26 o
   2   6   4       2462.78       2136.62       198.57 o
   4   6   4        602.72        771.08       200.20 o
   6   6   4      24718.76      24065.96      1097.86 o
   8   6   4      19961.63      22167.69       947.68 o
  10   6   4      19168.79      19913.26       371.19 o
  12   6   4      29257.29      31738.32      1862.54 o
  14   6   4      22526.45      22077.98      1087.71 o
  16   6   4      19437.74      20734.35      1091.15 o
  18   6   4       9992.27      10585.31      1086.60 o
  20   6   4       6738.24       7030.78      1021.08 o
  22   6   4       1817.92       1911.58       281.69 o
   0   8   4     140372.00     136136.83      3074.11 o
   2   8   4        634.69        792.29       250.62 o
   4   8   4      77688.05      76789.77      1450.25 o
   6   8   4       2848.69       3118.79       307.68 o
   8   8   4      38292.04      35295.22      1101.48 o
  10   8   4       1168.40       1221.42       331.69 o
  12   8   4       8463.29       8634.12       441.46 o
  14   8   4       3621.84       3776.24       280.09 o
  16   8   4       2652.75       2629.43       283.16 o
  18   8   4        405.94        226.33       291.58 o
  20   8   4        516.04        661.11       319.73 o
  22   8   4        575.72        597.46       261.92 o
   2  10   4      11627.65      12319.27       549.18 o
   4  10   4       7687.25       7769.98       268.94 o
   6  10   4       9322.98       9338.35       433.49 o
   8  10   4      16473.45      16532.96       605.55 o
  10  10   4      27407.31      27744.57       430.31 o
  12  10   4       8843.27       8230.61       309.72 o
  14  10   4      13383.48      13220.80       536.76 o
  16  10   4      15805.46      17173.24       401.01 o
  18  10   4       4463.08       4725.01       299.03 o
  20  10   4       3469.69       3276.03       609.63 o
   0  12   4      11399.95      10355.46      1035.12 o
   2  12   4      40758.89      40709.36       852.83 o
   4  12   4       7534.94       7904.52       223.20 o
   6  12   4      65072.36      61608.92       886.75 o
   8  12   4       2338.34       2307.51       202.41 o
  10  12   4      21405.69      21328.51       709.19 o
  12  12   4        683.39       1005.70       251.63 o
  14  12   4       5383.10       4764.18       504.79 o
  16  12   4       2063.46       2367.54       336.07 o
  18  12   4        417.32        743.78       306.15 o
  20  12   4        701.81        619.07       293.29 o
   2  14   4       3787.15       3942.56       221.16 o
   4  14   4       1480.40       1565.92       216.37 o
   6  14   4       7498.68       7092.64       213.29 o
   8  14   4       3678.23       3822.31       239.28 o
  10  14   4       2356.93       2600.66       213.96 o
  12  14   4       1786.10       2046.94       254.18 o
  14  14   4       1442.23       1456.92       301.93 o
  16  14   4       5706.49       6080.87       304.00 o
  18  14   4       4403.67       3829.83       713.81 o
   0  16   4      42809.79      41555.66      1248.10 o
   2  16   4        987.41       1070.69       188.89 o
   4  16   4      29019.51      29566.77       439.09 o
   6  16   4        946.87        951.98       245.77 o
   8  16   4      33197.73      29391.54      1399.45 o
  10  16   4         10.86         79.97       211.88 o
  12  16   4       6324.98       5999.12       221.22 o
  14  16   4       1174.29       1232.85       217.81 o
  16  16   4        808.41        697.94       285.01 o
   2  18   4       1856.35       1639.59       204.70 o
   4  18   4       1121.23       1317.81       196.42 o
   6  18   4       1907.38       2037.29       192.91 o
   8  18   4       5295.90       5446.30       280.07 o
  10  18   4       4659.66       4219.18       240.58 o
  12  18   4       1187.67       1532.11       241.70 o
  14  18   4       6889.04       7268.80       433.18 o
  16  18   4       2408.98       2078.46       225.23 o
   0  20   4       2454.65       1988.57       348.61 o
   2  20   4      23020.42      21576.03       375.52 o
   4  20   4        493.62        606.91       209.19 o
   6  20   4      14127.37      13140.59       534.18 o
   8  20   4       1145.06       1100.15       289.92 o
  10  20   4       5230.12       4945.42       510.02 o
  12  20   4        655.15        935.14       230.16 o
   2  22   4        664.42        662.63       294.13 o
   4  22   4        911.83        867.40       205.16 o
   6  22   4        996.62        804.53       216.72 o
   8  22   4       4937.90       4545.79       353.77 o
  10  22   4       3367.00       3214.89       361.57 o
   0  24   4      12837.94      12612.25       485.90 o
   2  24   4        558.24        858.38       296.01 o
   4  24   4       4022.58       4350.73       325.56 o
   6  24   4       2168.80       2433.17       467.04 o
   1   1   5      33327.70      28839.67       752.62 o
   3   1   5      42423.64      38234.39       481.41 o
   5   1   5      20799.17      19597.80       773.97 o
   7   1   5       9570.10       8601.52       337.79 o
   9   1   5      30007.58      31095.39       945.46 o
  11   1   5       5726.40       6921.76       272.70 o
  13   1   5      21974.07      24420.56       883.36 o
  15   1   5       4976.68       5565.26       271.35 o
  17   1   5       5317.81       5893.31       256.57 o
  19   1   5       6904.08       7405.75       521.64 o
  21   1   5       1822.20       2230.82       215.46 o
   1   3   5      56774.11      54725.29      2496.57 o
   3   3   5      24005.94      22562.31       503.90 o
   5   3   5       6872.15       6425.34       224.05 o
   7   3   5      19546.79      19936.90       372.54 o
   9   3   5      36144.81      37176.84      1071.48 o
  11   3   5      15266.43      16542.68       271.63 o
  13   3   5        486.49        624.96       269.56 o
  15   3   5       3500.36       4162.20       279.50 o
  17   3   5       4002.03       4344.36       266.51 o
  19   3   5       2748.83       2750.59       245.24 o
  21   3   5       2076.35       2096.81       229.44 o
   1   5   5      25984.97      23638.45       279.20 o
   3   5   5      24782.56      22090.97       696.80 o
   5   5   5       5176.25       4970.90       226.43 o
   7   5   5      32280.32      33091.88       826.96 o
   9   5   5      14816.88      15695.32       557.58 o
  11   5   5      34869.53      36279.61      1761.13 o
  13   5   5       9531.43       9800.90       352.82 o
  15   5   5       7713.52       8279.96       339.16 o
  17   5   5       2149.49       1975.26       279.19 o
  19   5   5       2278.76       2634.52       286.85 o
  21   5   5       2439.68       2869.05       280.28 o
   1   7   5      22851.74      22363.82       940.88 o
   3   7   5      26548.13      24789.35       553.86 o
   5   7   5      35855.08      33749.39       584.08 o
   7   7   5      12003.64      11608.61       320.06 o
   9   7   5       9808.53       9968.43       321.34 o
  11   7   5      11560.30      11462.58       339.48 o
  13   7   5       6346.76       6886.26       335.91 o
  15   7   5        511.65        854.49       261.73 o
  17   7   5       4660.85       4438.40       440.92 o
  19   7   5       6302.04       6198.16       349.21 o
  21   7   5       1172.55        767.47       376.21 o
   1   9   5       7132.09       7071.67       346.93 o
   3   9   5      27041.35      25877.37       657.72 o
   5   9   5      25455.81      26668.27       276.67 o
   7   9   5       2311.46       2370.73       228.47 o
   9   9   5       8292.85       8690.03       339.69 o
  11   9   5       3726.57       4096.13       357.18 o
  13   9   5      13672.02      13610.91       570.93 o
  15   9   5       2511.33       2274.32       258.87 o
  17   9   5       3360.17       3257.92       520.88 o
  19   9   5         84.97        308.31       322.19 o
   1  11   5      16687.12      15693.54       670.31 o
   3  11   5      30495.17      28229.55      1013.96 o
   5  11   5      14333.26      13357.57       315.47 o
   7  11   5      21750.23      21295.78       765.73 o
   9  11   5       3940.71       3865.52       213.46 o
  11  11   5      11375.49      11073.43      1088.63 o
  13  11   5       9021.29       8828.91       413.59 o
  15  11   5       6196.35       6527.34       326.11 o
  17  11   5       6933.51       6558.06       659.62 o
  19  11   5       1490.28       1757.94       328.45 o
   1  13   5      12303.73      11995.25       825.42 o
   3  13   5      26011.73      25184.47       325.09 o
   5  13   5       5826.31       6057.89       254.81 o
   7  13   5       3761.31       3803.52       246.31 o
   9  13   5       1505.54       1834.10       207.59 o
  11  13   5      12709.05      12102.32       463.35 o
  13  13   5       3788.97       3735.88       280.70 o
  15  13   5       3432.37       3324.88       319.03 o
  17  13   5        979.09        887.20       314.79 o
   1  15   5      19720.24      19543.45       399.41 o
   3  15   5      13163.26      12697.41       242.28 o
   5  15   5      12028.50      11159.63       453.70 o
   7  15   5       7899.78       7575.60       264.86 o
   9  15   5       4625.69       4785.68       209.15 o
  11  15   5       3548.51       3481.26       223.38 o
  13  15   5       2718.18       2650.58       207.95 o
  15  15   5       3921.12       4112.62       630.16 o
  17  15   5       2385.17       2492.62       302.03 o
   1  17   5       8711.75       8337.47       227.04 o
   3  17   5       1217.95       1254.84       186.71 o
   5  17   5       9480.01       9036.38       228.94 o
   7  17   5       2737.91       2788.17       262.54 o
   9  17   5      10334.07       9425.70       367.60 o
  11  17   5        551.06        744.52       227.63 o
  13  17   5       6130.13       5604.02       304.45 o
  15  17   5       2328.01       2114.37       257.48 o
   1  19   5       2703.16       2841.80       259.23 o
   3  19   5       8900.42       8609.20       274.46 o
   5  19   5       7558.42       6918.38       212.69 o
   7  19   5       4113.42       4229.98       216.60 o
   9  19   5       2075.57       2045.38       293.33 o
  11  19   5       4234.57       3555.79       220.68 o
  13  19   5       2593.87       2339.18       238.00 o
   1  21   5       1928.72       1930.85       286.56 o
   3  21   5       8723.40       8510.09       277.78 o
   5  21   5        711.47        639.44       209.91 o
   7  21   5       4355.75       4356.27       221.65 o
   9  21   5        432.98        555.55       232.87 o
   1  23   5       2501.30       2765.60       302.64 o
   3  23   5       4296.47       4406.29       281.55 o
   5  23   5       4679.09       4880.90       286.25 o
   2   0   6      19069.08      18512.73       512.93 o
   6   0   6      22710.77      22623.36       745.09 o
  10   0   6      20585.20      21716.38       403.16 o
  14   0   6      28143.33      32698.62      3884.51 o
  18   0   6      18113.72      20631.18      3153.32 o
   0   2   6      57004.69      51188.17      1842.38 o
   2   2   6      24261.62      20838.77       380.82 o
   4   2   6      54979.91      53872.77      1559.81 o
   6   2   6      37471.88      37891.40       649.52 o
   8   2   6      15445.75      16878.01       344.66 o
  10   2   6       3805.61       4062.31       257.44 o
  12   2   6       6451.07       6631.23       248.57 o
  14   2   6       5699.00       6085.18       262.89 o
  16   2   6         36.65        267.18       261.10 o
  18   2   6         59.41        280.86       258.43 o
  20   2   6        999.18        965.73       247.48 o
   2   4   6       1052.28       1058.14       203.15 o
   4   4   6       3346.35       3250.71       202.76 o
   6   4   6       2778.95       2853.17       226.76 o
   8   4   6      12265.57      13132.25       282.27 o
  10   4   6       1902.46       2214.43       245.06 o
  12   4   6       7746.47       8046.31       264.45 o
  14   4   6       2246.25       2194.26       240.97 o
  16   4   6      25473.90      26290.20      1018.78 o
  18   4   6         57.93        300.32       259.90 o
  20   4   6       8168.02       8320.11       261.64 o
   0   6   6      23496.72      22081.39      1625.60 o
   2   6   6      47362.97      46152.11       474.14 o
   4   6   6      39742.48      38557.23      1700.03 o
   6   6   6      32610.20      32615.90       268.42 o
   8   6   6      11648.64      12743.95       327.60 o
  10   6   6      14525.65      15055.29       283.60 o
  12   6   6       4202.44       4717.08       337.91 o
  14   6   6       3281.39       4127.90       355.47 o
  16   6   6       1468.95       2021.46       279.31 o
  18   6   6        678.05        979.01       245.35 o
  20   6   6       1850.48       2053.52       255.65 o
   2   8   6       1315.49       1495.19       226.17 o
   4   8   6        749.12        964.86       212.57 o
   6   8   6       6116.43       5827.55       203.69 o
   8   8   6        820.62        892.02       184.34 o
  10   8   6      12148.20      13324.92       431.99 o
  12   8   6        969.12       1077.58       265.12 o
  14   8   6       6780.29       7457.65       326.02 o
  16   8   6       1796.32       1713.69       267.40 o
  18   8   6       8716.66       8300.84       432.97 o
  20   8   6        150.62        264.93       430.94 o
   0  10   6      71095.45      67669.23      1003.70 o
   2  10   6      31140.89      30580.19       910.62 o
   4  10   6       8396.20       7754.48       265.13 o
   6  10   6      30024.98      30031.79       829.66 o
   8  10   6      27646.44      25335.25       628.44 o
  10  10   6       1241.96       1164.47       337.74 o
  12  10   6       2560.65       3133.18       343.93 o
  14  10   6       2217.24       2157.04       275.72 o
  16  10   6       2498.96       2484.57       289.25 o
  18  10   6        668.21        511.83       282.84 o
   2  12   6       1584.51       1863.46       236.89 o
   4  12   6        443.66        623.26       203.65 o
   6  12   6       1454.82       1610.94       220.60 o
   8  12   6      16268.83      16294.96       509.51 o
  10  12   6       1976.24       2019.42       207.85 o
  12  12   6       9634.02       8618.23       638.90 o
  14  12   6        345.57        195.43       289.34 o
  16  12   6       9331.62      10145.99       480.36 o
  18  12   6       1247.50        542.25       296.30 o
   0  14   6      11166.55      11238.06       370.66 o
   2  14   6      16123.05      15973.26       483.07 o
   4  14   6      20088.16      20196.72       569.41 o
   6  14   6       9322.81       9214.76       528.56 o
   8  14   6       4331.68       4157.43       192.50 o
  10  14   6       9795.98       9548.08       437.88 o
  12  14   6       1992.61       2189.94       239.28 o
  14  14   6       3836.36       3773.02       453.23 o
  16  14   6        192.86        504.32       296.50 o
   2  16   6        286.62        312.56       204.26 o
   4  16   6        348.76        453.45       179.08 o
   6  16   6       8595.97       8110.64       214.84 o
   8  16   6        423.09        542.28       232.90 o
  10  16   6      12068.61      11463.28       606.50 o
  12  16   6        199.67         70.28       241.57 o
  14  16   6      10043.38       9664.36       631.09 o
   0  18   6      24225.18      22403.50       403.29 o
   2  18   6       4571.04       4718.25       229.68 o
   4  18   6       9881.81      10117.98       244.72 o
   6  18   6       3655.97       3856.59       208.60 o
   8  18   6       6611.54       6859.81       252.70 o
  10  18   6       1318.07        767.25       286.23 o
  12  18   6       3742.08       3274.80       233.43 o
   2  20   6        429.16        599.56       214.20 o
   4  20   6        463.93        529.56       248.16 o
   6  20   6       1062.40       1145.25       212.47 o
   8  20   6       3961.39       3816.17       224.27 o
  10  20   6        569.93        596.85       407.81 o
   0  22   6       5359.30       5706.15       359.22 o
   2  22   6       6884.60       6964.08       247.43 o
   4  22   6       1770.85       1942.88       285.25 o
   1   1   7      17210.10      15832.96       420.20 o
   3   1   7       4315.09       4017.03       206.88 o
   5   1   7      20647.01      19508.31       628.77 o
   7   1   7       7260.68       7432.61       461.78 o
   9   1   7      15698.46      16242.30       395.19 o
  11   1   7       1777.11       1928.38       248.90 o
  13   1   7      10423.54      11271.35       270.23 o
  15   1   7        255.72        312.97       248.61 o
  17   1   7       5911.72       6601.57       280.04 o
  19   1   7       1528.05       2025.92       371.89 o
   1   3   7      15014.72      14243.73       233.92 o
   3   3   7      12003.90      11001.27       896.82 o
   5   3   7       5595.67       5654.81       189.55 o
   7   3   7      12774.35      12847.97       302.30 o
   9   3   7       2213.83       2275.98       224.12 o
  11   3   7      14924.45      16211.85       447.75 o
  13   3   7       1589.25       1597.80       230.18 o
  15   3   7       7658.56       8631.16       443.02 o
  17   3   7        713.88        382.89       269.65 o
  19   3   7       1409.81       1935.62       298.84 o
   1   5   7      15102.05      13771.58       254.31 o
   3   5   7      34987.80      32150.48       554.19 o
   5   5   7       9340.02       9165.71       246.71 o
   7   5   7      14480.33      14305.15       288.25 o
   9   5   7       4738.17       4515.03       288.83 o
  11   5   7      13600.17      14522.15       425.26 o
  13   5   7       1240.68       1544.96       247.60 o
  15   5   7       9069.23      10239.08       430.32 o
  17   5   7        747.12        582.54       265.06 o
  19   5   7       4348.49       5143.42       307.62 o
   1   7   7      16398.37      15223.34       278.22 o
   3   7   7      23843.55      23219.94       276.90 o
   5   7   7       7383.45       7124.71       231.84 o
   7   7   7       3459.53       3785.18       202.51 o
   9   7   7      17844.88      17941.16       536.79 o
  11   7   7       1607.50       1866.36       237.23 o
  13   7   7      13053.53      13301.29       502.21 o
  15   7   7       1565.11       1737.78       290.19 o
  17   7   7       4389.99       4834.48       427.17 o
   1   9   7      15680.27      14674.54       501.60 o
   3   9   7       3878.01       4069.35       242.92 o
   5   9   7      16053.22      15988.89       408.83 o
   7   9   7      12671.04      12749.92       471.82 o
   9   9   7       9241.21       9730.62       349.41 o
  11   9   7        605.66        827.65       250.48 o
  13   9   7       9623.16       9896.34       292.73 o
  15   9   7        205.07        -69.80       263.85 o
  17   9   7       5089.80       5526.01       266.14 o
   1  11   7      14164.46      13289.49       377.02 o
   3  11   7      15824.82      15990.50       464.02 o
   5  11   7       9328.27       9420.72       246.10 o
   7  11   7       6658.96       7107.17       262.78 o
   9  11   7       1292.24       1268.68       190.26 o
  11  11   7      12996.55      12889.97       437.90 o
  13  11   7       3395.76       3552.67       194.65 o
  15  11   7       1979.51       2142.45       237.60 o
   1  13   7       1426.49       1550.71       238.91 o
   3  13   7      12619.51      12175.60       471.51 o
   5  13   7       5271.30       5267.14       203.62 o
   7  13   7       6898.24       6735.04       249.63 o
   9  13   7        962.74        916.36       206.68 o
  11  13   7       7366.50       6794.26       400.85 o
  13  13   7          3.23        320.79       208.54 o
  15  13   7       2797.04       2623.60       235.13 o
   1  15   7       4259.07       3869.61       253.61 o
   3  15   7       3112.14       3001.28       260.15 o
   5  15   7       6697.19       6581.63       202.28 o
   7  15   7        324.03        514.88       199.20 o
   9  15   7      12132.54      11580.27       643.08 o
  11  15   7       1729.43       2004.12       192.98 o
  13  15   7       3477.27       3240.41       304.49 o
   1  17   7       4046.61       4246.60       219.78 o
   3  17   7       5039.12       5246.60       249.08 o
   5  17   7       9079.83       8492.73       229.48 o
   7  17   7       1045.26       1090.36       193.47 o
   9  17   7       1939.40       2187.32       219.86 o
  11  17   7        173.71        249.78       265.63 o
   1  19   7       1001.65        932.31       212.48 o
   3  19   7       5114.70       5353.23       225.49 o
   5  19   7       2077.61       2226.70       214.86 o
   7  19   7       3003.72       3209.98       205.42 o
   1  21   7       4408.19       4809.51       575.10 o
   0   0   8      40706.73      38946.68       654.80 o
   4   0   8      54369.05      51789.07      1029.66 o
   8   0   8      22233.12      22774.18       450.59 o
  12   0   8       8913.19       9401.10       520.54 o
  16   0   8       1785.33       1863.47       411.77 o
   2   2   8       1366.27       1375.19       222.11 o
   4   2   8        270.04        224.25       212.72 o
   6   2   8       3750.68       3635.87       221.70 o
   8   2   8       3315.03       3238.87       237.29 o
  10   2   8      19269.23      19115.94       264.19 o
  12   2   8       7179.88       7120.62       255.94 o
  14   2   8       4554.17       4914.47       269.40 o
  16   2   8       3637.86       3708.39       278.37 o
   0   4   8       1335.89        944.57       300.35 o
   2   4   8      23222.36      21157.84       654.10 o
   4   4   8       1510.46       2018.55       233.08 o
   6   4   8      34579.29      34428.58       421.01 o
   8   4   8       4211.66       4132.72       202.55 o
  10   4   8      10182.75      11047.11       264.34 o
  12   4   8        476.87        624.24       271.23 o
  14   4   8       5527.09       5821.22       277.02 o
  16   4   8          9.30        441.62       267.37 o
   2   6   8       7361.66       7243.44       256.33 o
   4   6   8       1091.88        939.50       246.08 o
   6   6   8       3457.38       3213.92       245.09 o
   8   6   8      16339.22      15474.16       225.64 o
  10   6   8       4840.30       4802.60       205.95 o
  12   6   8       5500.80       5316.86       483.88 o
  14   6   8       3930.16       4149.19       265.06 o
  16   6   8       3403.45       4264.50       326.12 o
   0   8   8      15953.76      15236.67       380.25 o
   2   8   8       1115.28        993.82       238.85 o
   4   8   8      19109.17      19668.49       369.84 o
   6   8   8        197.06        520.55       222.33 o
   8   8   8      16843.25      17313.57       537.28 o
  10   8   8        848.25        999.80       198.67 o
  12   8   8       7680.70       7832.12       251.25 o
  14   8   8        329.35        550.97       285.52 o
  16   8   8       2233.44       2863.79       281.04 o
   2  10   8       1664.48       1735.28       222.93 o
   4  10   8      10008.45       9357.45       818.01 o
   6  10   8       5430.99       5626.95       244.52 o
   8  10   8       4833.16       4511.68       536.81 o
  10  10   8       2893.38       2725.71       212.16 o
  12  10   8       5173.10       4934.90       294.11 o
  14  10   8       4703.66       4807.19       305.58 o
   0  12   8       7264.22       7014.17       380.17 o
   2  12   8      24070.52      22706.85       890.14 o
   4  12   8       1208.48       1126.80       251.94 o
   6  12   8      12889.67      12643.36       402.84 o
   8  12   8        821.88        818.57       246.12 o
  10  12   8       5850.94       5966.24       236.60 o
  12  12   8         51.25        138.84       215.77 o
  14  12   8       3135.68       3067.33       426.62 o
   2  14   8       1021.29       1141.36       233.31 o
   4  14   8        131.79        560.39       243.99 o
   6  14   8       1911.38       2212.83       309.27 o
   8  14   8       2526.10       2286.02       243.56 o
  10  14   8       2317.12       2160.72       254.73 o
  12  14   8       2105.93       2136.46       220.60 o
   0  16   8      32678.00      32345.23      1160.46 o
   2  16   8        354.39        418.75       263.42 o
   4  16   8       8290.86       8404.10       283.96 o
   6  16   8        719.76        731.20       218.12 o
   8  16   8       9544.29       9171.29       461.99 o
   2  18   8       1780.33       1860.46       218.35 o
   4  18   8        567.23        795.82       225.87 o
   1   1   9       8428.27       8207.75       251.05 o
   3   1   9       6280.46       6587.97       349.10 o
   5   1   9       7858.19       7645.65       225.16 o
   7   1   9       4227.18       4183.07       214.97 o
   9   1   9      11777.86      11996.93       251.31 o
  11   1   9        226.39        520.46       242.16 o
  13   1   9       4724.89       4984.65       257.27 o
  15   1   9       1954.34       1927.78       332.42 o
   1   3   9       7760.48       7691.05       231.92 o
   3   3   9       2626.83       2996.10       239.19 o
   5   3   9       2828.10       2679.76       232.55 o
   7   3   9       7237.04       7250.58       251.81 o
   9   3   9       1834.14       1853.43       216.39 o
  11   3   9      11323.75      11431.84       427.79 o
  13   3   9       2925.06       3325.73       244.33 o
  15   3   9       2784.94       3201.30       274.84 o
   1   5   9      10804.67      10828.72       275.99 o
   3   5   9       4505.68       4415.72       214.68 o
   5   5   9       6917.85       7036.33       242.69 o
   7   5   9      10730.37      10638.18       278.10 o
   9   5   9       5457.38       4968.48       213.88 o
  11   5   9       4309.44       4608.11       224.99 o
  13   5   9       1022.13        812.23       256.11 o
   1   7   9       7007.94       6746.91       359.67 o
   3   7   9      14841.12      14059.20       557.87 o
   5   7   9       4353.95       4407.05       359.87 o
   7   7   9        653.94        893.92       220.02 o
   9   7   9       4487.72       4450.42       249.93 o
  11   7   9       4839.44       5052.82       238.21 o
  13   7   9       5538.80       5728.57       278.56 o
   1   9   9        694.72        917.45       216.11 o
   3   9   9       3537.98       3328.56       230.99 o
   5   9   9       5893.34       6083.20       257.84 o
   7   9   9       2578.92       2759.38       251.02 o
   9   9   9       6261.89       6071.88       272.73 o
  11   9   9        907.25       1043.99       208.81 o
  13   9   9       2767.44       3169.52       743.44 o
   1  11   9       7560.86       7407.56       252.52 o
   3  11   9       7340.34       7674.81       268.15 o
   5  11   9       3352.53       3115.45       278.43 o
   7  11   9       7045.65       7164.28       291.94 o
   9  11   9       2780.16       2921.67       239.15 o
  11  11   9       4080.81       4177.72       303.30 o
   1  13   9         27.01        106.17       255.67 o
   3  13   9       5421.37       5832.35       283.87 o
   5  13   9       1536.40       1596.80       299.72 o
   7  13   9       5013.43       5097.84       292.24 o
   9  13   9       2402.55       3000.34       250.56 o
   1  15   9       2924.40       2878.11       253.09 o
   3  15   9       2376.64       2588.50       253.67 o
   5  15   9       8886.26       9066.92       367.45 o
   2   0  10       6527.93       5997.55       383.14 o
   6   0  10       4380.86       3789.52       343.16 o
  10   0  10       9397.36       9908.43      1015.77 o
   0   2  10       9305.42       9059.51       351.66 o
   2   2  10       7858.68       7736.08       475.23 o
   4   2  10       7873.06       8190.90       283.54 o
   6   2  10       4899.27       4766.41       271.35 o
   8   2  10       4063.93       4180.34       243.29 o
  10   2  10       1896.10       1693.40       231.31 o
  12   2  10       1944.30       2617.25       224.91 o
   2   4  10        647.15        826.53       221.39 o
   4   4  10       3839.01       3212.63       261.96 o
   6   4  10         48.72       -233.23       233.23 o
   8   4  10       2065.13       2065.08       227.94 o
  10   4  10        927.68       1074.86       244.93 o
   0   6  10       6863.00       6843.21       328.99 o
   2   6  10      12409.84      11797.70       324.82 o
   4   6  10       9826.38      10103.00       277.05 o
   6   6  10       7472.53       6998.08       309.05 o
   8   6  10       3392.97       4393.74       243.90 o
  10   6  10       2870.47       3173.92       270.83 o
   2   8  10        730.46        800.95       245.66 o
   4   8  10        191.26        326.79       230.43 o
   6   8  10       2601.36       2707.22       255.66 o
   8   8  10        187.35        468.99       256.06 o
   0  10  10      12078.63      11664.54       452.41 o
   2  10  10       5745.21       5406.39       230.95 o
   4  10  10       6400.79       6258.10       269.52 o
   6  10  10       4067.83       5487.27       430.32 o
   2  12  10         16.42        -95.98       223.90 o
   4  12  10       1661.07       1566.82       259.43 o
   1   1  11       3008.68       2445.46       244.42 o
   3   1  11       5222.22       5487.65       241.40 o
   5   1  11       8134.25       7859.07       253.92 o
   7   1  11       1365.05       1540.35       259.96 o
   1   3  11       2319.22       2349.33       255.89 o
   3   3  11       3680.13       3356.13       236.97 o
   5   3  11       3173.37       2936.54       253.50 o
   1   5  11       2956.35       3343.72       248.45 o
   3   5  11       3601.98       3942.40       267.63 o
   5   5  11       1284.89       1572.18       237.60 o
   1   7  11       2730.13       3321.77       273.87 o
                                                
